# Supplementary material for: Loss of Tdp-43 disrupts the axonal transcriptome of motoneurons accompanied by impaired axonal translation and mitochondria function
Source: Acta Neuropathol Commun. 2020 Jul 24;8:116. doi: 10.1186/s40478-020-00987-6 (PMC7379803; doi:10.1186/s40478-020-00987-6)
Supplement: Supplementary file 1 — Additional file 1: Supplementary Table 1. List of primers for cloning of shRNAs into pSIH. siRNA sequences are underlined. Supplementary Table 2. List of qPCR primers. Supplementary Table 3. List of transcripts significantly (p<0.05) upregulated in the somatodendritic compartment of Tdp-43 knockdown (T_sd) motoneurons relative to control (G_sd) motoneurons. Supplementary Table 4. List of transcripts significantly (p<0.05) downregulated in the somatodendritic compartment of Tdp-43 knockdown (T_sd) motoneurons relative to control (G_sd) motoneurons. Supplementary Table 5. List of transcripts significantly (p<0.05) upregulated in the axonal compartment of Tdp-43 knockdown (T_ax) motoneurons relative to control (G_ax) motoneurons. Supplementary Table 6. List of transcripts significantly (p<0.05) downregulated in the axonal compartment of Tdp-43 knockdown (T_ax) motoneurons relative to control (G_ax) motoneurons. Supplementary Table 7. List of transcripts significantly (p<0.05) deregulated in the somatodendritic (sd) and axonal (ax) compartment of Tdp-43 knockdown motoneurons relative to control motoneurons. [file 40478_2020_987_MOESM1_ESM.xlsx]

## Sheet: Table S1
Supplementary Table 1. List of primers for cloning of shRNAs into pSIH. siRNA sequences are underlined.
Primer name	Sequence (5' → 3')
shTdp43_1a	gatccGGTTCTTATGGTTCAGGTCAACTTCCTGTCAGATTGACCTGAACCATAAGAACCTTTTTG
shTdp43_1b	aattCAAAAAGGTTCTTATGGTTCAGGTCAATCTGACAGGAAGTTGACCTGAACCATAAGAACCG
shTdp43_2a	gatccGCATAATAGCAATAGACAGTTCTTCCTGTCAGAAACTGTCTATTGCTATTATGCTTTTTG
shTdp43_2b	aattCAAAAAGCATAATAGCAATAGACAGTTTCTGACAGGAAGAACTGTCTATTGCTATTATGCG
shTdp43_3a	gatccCGGAGAGGATTTGATCATTAAACTTCCTGTCAGATTTAATGATCAAATCCTCTCCGTTTTTG
shTdp43_3b	aattCAAAAACGGAGAGGATTTGATCATTAAATCTGACAGGAAGTTTAATGATCAAATCCTCTCCGG
shTdp43_4a	gatccCTTACAGAATATGAAACCCAAGCTTCCTGTCAGACTTGGGTTTCATATTCTGTAAGTTTTTG
shTdp43_4b	aattCAAAAACTTACAGAATATGAAACCCAAGTCTGACAGGAAGCTTGGGTTTCATATTCTGTAAGG

## Sheet: Table S2
Supplementary Table 2. List of qPCR primers.
Gene	Forward sequence (5' → 3')	Reverse sequence (5' → 3')
Nefl	GAGGGAGAGGAAGAGGAAGG	GGTTGGTTGGTGATGAGGTT
Tubb2a	ATGTCAGCCACCTTCATTGG	AGCCTCATCTTCACCCTCCT
Tuba1b	GAGCAACACCACAGCCATT	CCTTCCACAGAATCCACACC
Gapdh	GCAAATTCAACGGCACA	CACCAGTAGACTCCACGAC
Tdp-43	GCTCCACCCCCTCTACTGTT	TCTTCATTCCCAAACCATTCA

## Sheet: Table S3
Supplementary Table 3. List of transcripts significantly (p<0.05) upregulated in the somatodendritic compartment of Tdp-43 knockdown (T_sd) motoneurons relative to control (G_sd) motoneurons.
gene	locus	sample_1	sample_2	value_1	value_2	log2(fold_change)	p_value
Txnip	3:96555764-96566801	G_sd	T_sd	11.054	41.583	1.91143	0.0002
Bnc2	4:84275094-84675275	G_sd	T_sd	8.18143	27.9986	1.77493	5e-05
Ctps2	X:162901237-163032508	G_sd	T_sd	8.76761	27.2824	1.63771	0.04355
Tom1l2	11:60226713-60352905	G_sd	T_sd	18.5383	54.6301	1.55919	5e-05
Pde4d	13:108449947-109953461	G_sd	T_sd	10.9149	32.1574	1.55885	5e-05
Gm22513	12:54696781-54696945	G_sd	T_sd	35.5073	98.2469	1.46829	0.0312
Setd8	5:124439929-124462308	G_sd	T_sd	30.4559	84.2069	1.46722	5e-05
Cit	5:115845277-116008947	G_sd	T_sd	17.6221	46.9786	1.41462	0.0011
Arrdc3	13:80883383-80896035	G_sd	T_sd	12.56	33.3061	1.40695	0.00175
Cnot6l	5:96070332-96164171	G_sd	T_sd	13.5743	35.988	1.40664	0.00605
Mllt3	4:87769924-88033364	G_sd	T_sd	30.2001	78.9158	1.38576	5e-05
Zc3h18	8:122376608-122417360	G_sd	T_sd	26.2604	67.8076	1.36856	0.0005
Mga	2:119897227-119969581	G_sd	T_sd	22.267	57.4292	1.36688	5e-05
Rcor2	19:7267324-7275225	G_sd	T_sd	18.4055	47.301	1.36173	0.0023
Sirt3	7:140856956-140898643	G_sd	T_sd	11.7394	29.9029	1.34893	0.01245
Hgs	11:120467634-120483984	G_sd	T_sd	18.896	48.1282	1.3488	0.00015
Ebf1	11:44617316-45008091	G_sd	T_sd	53.5699	136.434	1.34871	0.00045
Dusp8	7:142079489-142095843	G_sd	T_sd	49.2851	124.771	1.34005	5e-05
Hipk1	3:103739365-103791563	G_sd	T_sd	16.87	42.6791	1.33907	5e-05
Mtus1	8:40990913-41133726	G_sd	T_sd	13.0529	32.9057	1.33396	0.0003
Pcdh1	18:38185914-38229145	G_sd	T_sd	41.8043	104.818	1.32616	5e-05
POU6F1,Pou6f1	15:100575317-100599984	G_sd	T_sd	13.5843	33.6944	1.31057	0.0007
Il4i1,Nup62	7:44812256-44840809	G_sd	T_sd	17.3176	42.9492	1.31039	0.006
Igf1r	7:67952858-68226780	G_sd	T_sd	11.8574	29.3795	1.30902	5e-05
Auts2	5:131437332-132543344	G_sd	T_sd	46.6556	113.584	1.28364	5e-05
Slc43a2	11:75531693-75577575	G_sd	T_sd	15.8325	38.3237	1.27535	0.005
Pom121	5:135369952-135394546	G_sd	T_sd	11.7544	28.2651	1.26582	5e-05
Dhcr7	7:143823144-143848410	G_sd	T_sd	21.8699	52.4368	1.26163	0.00015
Myo18a	11:77763245-77865980	G_sd	T_sd	16.4955	39.4967	1.25966	0.00235
Epb4.1	4:131923412-132076992	G_sd	T_sd	15.7323	37.6242	1.25793	5e-05
Hoxb9	11:96271456-96276595	G_sd	T_sd	56.2682	131.236	1.22177	5e-05
Mms19	19:41933471-41981157	G_sd	T_sd	18.8802	43.9783	1.21992	0.0269
Dlgap3	4:127169203-127237022	G_sd	T_sd	12.951	29.8943	1.2068	0.0013
Hoxd3	2:74703247-74748274	G_sd	T_sd	14.5662	33.2888	1.19242	0.01745
Dnm3	1:161942085-162479943	G_sd	T_sd	33.5263	76.52	1.19054	5e-05
Poldip3	15:83125977-83149384	G_sd	T_sd	24.9209	56.8425	1.18961	0.001
Usp22	11:61151784-61175055	G_sd	T_sd	100.709	227.807	1.17763	5e-05
Fam65b	13:24582188-24733816	G_sd	T_sd	17.2541	39.0217	1.17734	0.00495
Fam160a2	7:105371210-105400054	G_sd	T_sd	13.2874	29.9149	1.17081	0.0083
Arhgap1	2:91649859-91672326	G_sd	T_sd	19.2354	43.1352	1.1651	0.0035
Med13	11:86201369-86357602	G_sd	T_sd	12.9336	28.7719	1.15354	0.00295
Bcl2l1	2:152780667-152831728	G_sd	T_sd	45.7562	100.356	1.13309	5e-05
Fau	19:6057887-6059524	G_sd	T_sd	17.4131	38.1711	1.13231	0.00935
Dok5	2:170731806-170879769	G_sd	T_sd	13.0367	28.461	1.12641	0.00175
Pias4	10:81153265-81167923	G_sd	T_sd	13.8981	30.2205	1.12064	0.02295
Yipf3	17:46248079-46252537	G_sd	T_sd	16.3271	35.4091	1.11686	0.004
Klf7	1:64029446-64122282	G_sd	T_sd	13.7898	29.75	1.10929	0.0113
Cntfr	4:41657497-41697089	G_sd	T_sd	17.9335	38.6676	1.10846	0.0053
Gm14378,Map2k7	8:4238739-4251423	G_sd	T_sd	14.0574	30.105	1.09867	0.00025
Sipa1l3	7:29320371-29518641	G_sd	T_sd	14.4907	31.0128	1.09774	0.0044
Plekho1	3:95988428-95996001	G_sd	T_sd	15.2058	32.4475	1.09348	0.01765
Dvl3	16:20511132-20532520	G_sd	T_sd	34.2158	72.2717	1.07877	5e-05
Trim2	3:84160438-84305446	G_sd	T_sd	59.4193	125.382	1.07732	0.0006
Ei24	9:36767909-36797361	G_sd	T_sd	49.1658	103.566	1.07482	0.002
Cdr1	X:61183245-61185558	G_sd	T_sd	43.9192	92.2784	1.07114	5e-05
2610203C20Rik	9:41580740-41617772	G_sd	T_sd	15.2027	31.8717	1.06795	0.0047
Midn	10:80148271-80158368	G_sd	T_sd	36.8155	77.1156	1.06671	0.001
Hoxd9	2:74697679-74700208	G_sd	T_sd	13.165	27.5331	1.06446	0.00085
Cystm1	18:36345618-36402980	G_sd	T_sd	26.5125	55.3426	1.06172	0.00285
Polr2a	11:69733996-69758637	G_sd	T_sd	18.6419	38.7798	1.05675	0.00335
Tshz1	18:84011627-84086404	G_sd	T_sd	20.4383	42.0311	1.04018	5e-05
Hoxa9	6:52223096-52231089	G_sd	T_sd	20.6412	42.3899	1.03819	0.0105
Slc25a22	7:141429738-141437892	G_sd	T_sd	16.4763	33.7543	1.03468	0.00415
Kdm2a	19:4316143-4398285	G_sd	T_sd	16.7319	34.1829	1.03067	0.0011
Tshz3	7:36698117-36773545	G_sd	T_sd	13.3387	27.1715	1.02648	0.0013
Coro1b	19:4148618-4154035	G_sd	T_sd	16.0662	32.6374	1.0225	0.00455
Tapbp,Zbtb22	17:33915898-33929288	G_sd	T_sd	17.4792	35.4408	1.01977	0.00855
Pnoc	14:65400672-65425472	G_sd	T_sd	16.5048	33.4086	1.01733	0.00035
Zbtb20	16:42875880-43642602	G_sd	T_sd	16.7685	33.7488	1.00908	0.0324
Pogz	3:94837566-94882326	G_sd	T_sd	33.6166	67.2572	1.00052	0.008
Acap3	4:155891821-155907251	G_sd	T_sd	24.6585	49.1856	0.996147	0.0084
Plxna2	1:194619828-194816869	G_sd	T_sd	28.8683	57.5215	0.994614	5e-05
Gm10705	3:87207540-87208005	G_sd	T_sd	28.0109	55.7878	0.993962	0.02515
Ep400	5:110664372-110770717	G_sd	T_sd	31.5824	62.8772	0.993416	0.0278
Clstn3	6:124430758-124464794	G_sd	T_sd	74.3697	147.921	0.99204	0.0003
R3hdm2	10:127380326-127499384	G_sd	T_sd	69.629	138.12	0.98816	0.0047
Camta2,Spag7	11:70663770-70688105	G_sd	T_sd	19.6141	38.8613	0.986447	0.00545
Capn10	1:92934375-92947941	G_sd	T_sd	13.8264	27.3861	0.986021	0.02265
Ifitm3	7:141009585-141010770	G_sd	T_sd	20.3399	40.2109	0.983273	0.02435
Kdm6b	11:69398507-69413675	G_sd	T_sd	15.1302	29.8859	0.98203	0.00535
Slc1a2	2:102658658-102790784	G_sd	T_sd	37.302	72.9409	0.967476	0.00635
Rnf167	11:70644195-70651421	G_sd	T_sd	17.4579	33.7287	0.950091	0.01745
Camsap1	2:25926837-25983282	G_sd	T_sd	52.415	101.235	0.949662	0.02825
Cux2	5:121858386-122055654	G_sd	T_sd	15.5333	29.9835	0.9488	0.023
Nfix	8:84699875-84800344	G_sd	T_sd	32.544	62.6295	0.94445	0.00135
Vat1	11:101458744-101471853	G_sd	T_sd	35.4382	67.838	0.936789	5e-05
Ncor1	11:62281472-62514417	G_sd	T_sd	71.8383	137.398	0.935536	0.0008
Traf4	11:78158498-78165589	G_sd	T_sd	19.3101	36.7583	0.928714	0.0043
Samd14	11:95009878-95026087	G_sd	T_sd	20.1912	38.3845	0.926796	0.0019
Mast2	4:116306761-116464183	G_sd	T_sd	28.3326	53.7984	0.925103	0.0039
Wibg	10:128747878-128766568	G_sd	T_sd	14.9723	28.3747	0.922314	0.0147
Gm26821	7:18925887-18965319	G_sd	T_sd	17.6448	33.3842	0.919924	0.04045
Mbtd1	11:93885851-93946985	G_sd	T_sd	23.7325	44.838	0.917855	0.0047
Npepps	11:97205841-97282897	G_sd	T_sd	24.7439	46.7375	0.917506	0.0039
Arhgef9	X:95048934-95196821	G_sd	T_sd	22.1315	41.7832	0.916823	0.0135
Carm1	9:21546893-21595970	G_sd	T_sd	32.8346	61.9329	0.915492	0.035
Cnih2	19:5088537-5098418	G_sd	T_sd	28.8321	54.361	0.914899	0.0029
Eif2b4	5:31187557-31198900	G_sd	T_sd	20.7061	38.9866	0.912925	0.0373
Ppil2	16:17069695-17111257	G_sd	T_sd	16.2602	30.5993	0.912156	0.02785
Slain1	14:103650227-103704907	G_sd	T_sd	18.2749	34.3797	0.911691	0.0251
Dtna	18:23415414-23659714	G_sd	T_sd	28.5697	53.7011	0.910465	0.00035
Lmx1b	2:33560964-33640511	G_sd	T_sd	15.8169	29.7041	0.909196	0.01855
Map3k9	12:81714949-81781170	G_sd	T_sd	18.2531	34.2714	0.908864	5e-05
Reln	5:21884453-22344702	G_sd	T_sd	27.0525	50.7712	0.908249	0.00745
Atf6b	17:34647145-34655074	G_sd	T_sd	15.5762	29.1618	0.904737	0.03575
Evi5l	8:4162521-4217459	G_sd	T_sd	43.0807	80.6352	0.904368	0.00115
Ehmt1	2:24790768-24919609	G_sd	T_sd	51.9607	97.1988	0.903517	0.00035
Kif21b	1:136131388-136177998	G_sd	T_sd	65.0621	121.299	0.898681	0.011
Ctnnd1	2:84600070-84650765	G_sd	T_sd	22.7772	42.2241	0.890476	0.0104
Lphn2	3:148815585-148989316	G_sd	T_sd	43.6101	80.5177	0.884644	5e-05
Slc25a1	16:17925210-17928219	G_sd	T_sd	83.8578	154.547	0.882032	5e-05
Fnbp4	2:90745369-90781021	G_sd	T_sd	27.9961	51.58	0.881587	0.0043
Prpf3	3:95830123-95855885	G_sd	T_sd	20.5119	37.7658	0.88062	0.032
Nptx2	5:144545886-144557478	G_sd	T_sd	19.2537	35.4137	0.879169	0.0003
Gal3st4,Gpc2	5:138259655-138280005	G_sd	T_sd	17.3636	31.7525	0.870809	0.01005
Limk2	11:3344255-3409189	G_sd	T_sd	38.2146	69.3458	0.859684	0.01265
Pxdn	12:29938035-30017658	G_sd	T_sd	32.371	58.451	0.852529	0.0168
Dtx1	5:120680201-120711927	G_sd	T_sd	57.058	102.957	0.851542	0.0171
Rgs2	1:143999337-144004161	G_sd	T_sd	22.5394	40.5437	0.847029	0.0156
Slc6a17	3:107467542-107518018	G_sd	T_sd	16.8949	30.1982	0.837873	0.0083
C130021I20Rik	2:33641192-33646354	G_sd	T_sd	18.766	33.509	0.836427	0.0131
Ube4b	4:149328415-149426749	G_sd	T_sd	78.7145	140.245	0.833244	0.0008
Pgrmc2	3:41066325-41083046	G_sd	T_sd	17.4875	31.1181	0.83143	0.02615
Gba2	4:43531518-43587487	G_sd	T_sd	20.2964	36.1158	0.831407	0.04735
Zfp106	2:120506819-120563843	G_sd	T_sd	50.2173	89.2637	0.82989	0.01505
Cacna1h	17:25369272-25433783	G_sd	T_sd	23.5476	41.7866	0.827463	0.0434
Rpl35	2:38996712-39006168	G_sd	T_sd	133.345	236.12	0.82436	0.0001
Tnpo1	13:98839018-98926384	G_sd	T_sd	18.6853	33.0779	0.823964	0.0026
Scn1b	7:31116524-31126945	G_sd	T_sd	16.0729	28.4023	0.821383	0.01475
Senp3	11:69673114-69682084	G_sd	T_sd	38.7065	68.258	0.818421	0.02675
Kdm4a	4:118136956-118180043	G_sd	T_sd	22.453	39.504	0.815094	0.0018
Chd3	11:69343272-69369408	G_sd	T_sd	42.3309	74.4227	0.814032	0.001
Bcas2	3:103171654-103179166	G_sd	T_sd	77.7476	136.528	0.812327	0.0031
Zfp609	9:65692390-65827564	G_sd	T_sd	27.3863	48.0868	0.812187	0.01535
Sirt2	7:28756173-28788665	G_sd	T_sd	33.3766	58.5537	0.810922	0.0073
Klhl22	16:17759617-17793382	G_sd	T_sd	71.3535	125.099	0.810018	0.02105
Pik3r2	8:70768175-70776713	G_sd	T_sd	26.3226	45.9201	0.802825	0.0075
Tle3	9:61372365-61418497	G_sd	T_sd	35.2882	61.5434	0.802417	0.0154
Hoxb8	11:96281904-96285325	G_sd	T_sd	105.511	183.575	0.798974	5e-05
Dab2ip	2:35554848-35730994	G_sd	T_sd	35.7981	62.2524	0.798248	0.0002
Camk2d	3:126596301-126844913	G_sd	T_sd	34.5419	59.7247	0.789982	0.00845
Bloc1s6	2:122738502-122749475	G_sd	T_sd	19.3801	33.4933	0.789298	0.01645
Arhgap33	7:30522225-30534180	G_sd	T_sd	22.3328	38.5647	0.788116	5e-05
Ndel1	11:68821433-68871858	G_sd	T_sd	27.994	48.1689	0.782984	0.0193
Slc39a6	18:24579880-24603817	G_sd	T_sd	44.6799	76.8267	0.781981	0.0016
Eif3f	7:108934416-108942951	G_sd	T_sd	57.62	98.7407	0.777077	0.00525
Mgat4b	11:50210889-50235103	G_sd	T_sd	25.7049	43.9589	0.774114	0.0328
Runx1t1	4:13743435-13893649	G_sd	T_sd	45.0891	77.0718	0.773425	0.00165
Spag9	11:93996090-94126085	G_sd	T_sd	30.3604	51.7889	0.770451	0.00045
Tet1	10:62804569-62899118	G_sd	T_sd	18.7225	31.8774	0.767759	0.03975
Gpr21,Rabgap1	2:37443278-37703859	G_sd	T_sd	33.2718	56.6443	0.767633	0.04955
Trp53inp2	2:155381058-155389850	G_sd	T_sd	35.8503	61.0145	0.767165	0.00015
Mapt	11:104231389-104332090	G_sd	T_sd	245.996	418.299	0.7659	0.00205
Pcsk2	2:143535475-143816285	G_sd	T_sd	17.7366	30.1469	0.765277	0.00015
Madd	2:91137359-91183837	G_sd	T_sd	27.9876	47.5002	0.763145	0.00475
Sort1	3:108283897-108362256	G_sd	T_sd	26.8332	45.5304	0.762808	0.007
Kmt2e	5:23434440-23616571	G_sd	T_sd	33.117	56.0823	0.759975	0.00085
Ist1	8:109614516-109693294	G_sd	T_sd	27.323	46.1629	0.756617	0.00045
Ncstn	1:172066012-172122330	G_sd	T_sd	23.3958	39.5062	0.755826	0.0259
Klhdc10	6:30401867-30455179	G_sd	T_sd	32.7739	55.2373	0.753093	0.02195
Cand1	10:119199254-119240055	G_sd	T_sd	30.8507	51.9652	0.752245	0.02015
Snrpa	7:27187004-27205386	G_sd	T_sd	36.6223	61.5746	0.749615	0.0156
Rusc2	4:43381978-43429134	G_sd	T_sd	59.4179	99.2757	0.740545	0.0077
Xpo6	7:126101714-126200501	G_sd	T_sd	86.9774	145.157	0.7389	0.0127
Cep170b	12:112722173-112746591	G_sd	T_sd	20.9016	34.8757	0.738605	5e-05
8430419L09Rik	6:135197976-135254351	G_sd	T_sd	27.5654	45.8726	0.734775	0.0098
Gpsm1	2:26315514-26352110	G_sd	T_sd	18.7816	31.1678	0.730737	0.0214
Tram1l1	3:124321036-124323260	G_sd	T_sd	16.8864	27.9484	0.726902	0.0063
Dnm2	9:21424907-21510186	G_sd	T_sd	27.725	45.8722	0.726432	0.0313
Trim26	17:36837133-36859398	G_sd	T_sd	18.3903	30.3895	0.724627	0.01445
Sbf2	7:110308012-110614922	G_sd	T_sd	37.6399	62.178	0.72414	0.0326
Scamp5	9:57441327-57468024	G_sd	T_sd	52.266	86.2644	0.722894	5e-05
Apbb2	5:66298860-66618828	G_sd	T_sd	61.23	101.018	0.722304	0.0435
Arhgap39	15:76723984-76818170	G_sd	T_sd	25.8423	42.4745	0.716862	0.0488
Ankrd13b	11:77470484-77489678	G_sd	T_sd	24.7647	40.6117	0.713613	0.00285
Fbxl16	17:25794570-25985680	G_sd	T_sd	24.1923	39.4908	0.706967	0.0088
Mapk7	11:61485430-61494406	G_sd	T_sd	21.4533	35.0173	0.706868	0.0338
Ndrg3	2:156927344-156992056	G_sd	T_sd	120.08	195.932	0.706366	0.025
Smyd2	1:189880491-189922363	G_sd	T_sd	24.0786	39.2795	0.706025	0.04305
Ampd2	3:108074061-108088009	G_sd	T_sd	27.5482	44.8796	0.704102	0.03195
Ssbp3	4:106910700-107049694	G_sd	T_sd	35.5083	57.747	0.701589	0.00645
Jarid2	13:44729473-44921643	G_sd	T_sd	20.5866	33.3944	0.697898	0.03345
Map3k10	7:27656374-27674598	G_sd	T_sd	43.3968	70.3829	0.697637	0.0055
H2afy	13:56073618-56136361	G_sd	T_sd	30.6458	49.6099	0.694938	0.0102
Snx27	3:94497543-94582716	G_sd	T_sd	19.8611	32.1422	0.694524	0.0096
Dcaf7	11:106036871-106059324	G_sd	T_sd	53.5749	86.3292	0.688292	0.0009
Atat1	17:35892676-35916389	G_sd	T_sd	108.029	173.864	0.686543	0.001
Plxnb2	15:89155548-89171120	G_sd	T_sd	25.5766	41.0919	0.684027	0.03075
Rraga	4:86575672-86577281	G_sd	T_sd	32.7637	52.6335	0.683882	0.00385
Rundc3a	11:102393402-102402555	G_sd	T_sd	117.109	187.826	0.681543	0.0101
Prrc2a	17:35149075-35164897	G_sd	T_sd	42.5788	68.2419	0.680521	5e-05
AI836003	15:98167805-98170134	G_sd	T_sd	20.4297	32.7176	0.679397	0.00545
Wiz	17:32354054-32389401	G_sd	T_sd	20.3565	32.5653	0.677843	0.0092
Grn	11:102430314-102447682	G_sd	T_sd	62.4468	99.8176	0.676667	0.04865
Cdc34	10:79682194-79688394	G_sd	T_sd	21.7796	34.8034	0.676252	0.0369
Sv2a	3:96181150-96195521	G_sd	T_sd	46.4877	74.189	0.674354	5e-05
Dtnb	12:3572380-3781796	G_sd	T_sd	18.0354	28.7312	0.671793	0.04565
Arl2	19:6134373-6172476	G_sd	T_sd	25.1911	40.0987	0.670641	0.024
Tmsb10	6:72957346-72958748	G_sd	T_sd	1449.1	2302.09	0.66779	5e-05
Ldb1	19:46032592-46072915	G_sd	T_sd	68.9068	109.455	0.667615	0.0009
Dcx	X:143855841-143933311	G_sd	T_sd	54.3031	86.1828	0.666366	5e-05
Clip1	5:123577794-123684618	G_sd	T_sd	21.5741	34.2365	0.66623	0.0253
Rap1gap	4:137664725-137729861	G_sd	T_sd	31.175	49.2427	0.659523	0.0106
Nyap2	1:81076949-81341764	G_sd	T_sd	21.5313	33.9388	0.656505	0.00165
Acly	11:100476352-100528000	G_sd	T_sd	95.3252	150.213	0.656081	0.00175
Fat4	3:38874569-39011985	G_sd	T_sd	25.6912	40.4713	0.655625	0.0017
LRRC8A,Lrrc8a,Nup188,Phyhd1,RP23-395P6.9	2:30237492-30344266	G_sd	T_sd	30.4586	47.9676	0.655208	0.0059
Degs1	1:182275771-182282804	G_sd	T_sd	17.982	28.2844	0.653451	0.02585
Pacs1	19:5133687-5273119	G_sd	T_sd	23.035	36.2324	0.653451	0.0003
Sema6c	3:95160456-95174024	G_sd	T_sd	28.709	44.9031	0.645311	0.04525
Ssbp2	13:91460282-91786148	G_sd	T_sd	46.4559	72.3969	0.640066	0.0049
Rad23b	4:55350042-55392237	G_sd	T_sd	73.5613	114.622	0.639862	0.00495
Rbfox2	15:77078989-77307053	G_sd	T_sd	37.4964	58.3527	0.638047	5e-05
Rbfox1	16:6809221-7412479	G_sd	T_sd	50.9818	79.3354	0.637981	0.0173
Igsf21	4:140026845-140246784	G_sd	T_sd	17.8184	27.6642	0.634654	0.0205
Ext2	2:93642383-93822568	G_sd	T_sd	32.7584	50.8102	0.633252	0.04675
Tubb4a	17:57080065-57087782	G_sd	T_sd	72.3802	112.009	0.629952	5e-05
Trappc1	11:69323979-69325793	G_sd	T_sd	48.5581	75.1396	0.629863	0.0148
Spire1	18:67488208-67552777	G_sd	T_sd	17.6777	27.3491	0.629567	0.00105
Ebf3	7:137193672-137314445	G_sd	T_sd	42.5276	65.7458	0.628498	5e-05
Cdk5r1	11:80477045-80481179	G_sd	T_sd	48.1186	74.3674	0.628075	0.01455
Ube2r2	4:41135742-41193380	G_sd	T_sd	57.8022	89.3104	0.627704	0.0117
Fasn	11:120805939-120824178	G_sd	T_sd	134.389	207.529	0.626898	0.01715
Adcyap1r1	6:55451977-55501451	G_sd	T_sd	48.9183	75.4631	0.625396	0.00295
Tmem259	10:79970714-79984330	G_sd	T_sd	32.3936	49.9233	0.624005	0.04025
Bcl11a	11:24078055-24174123	G_sd	T_sd	31.0455	47.8271	0.623446	0.0167
Fam57b	7:126816884-126830219	G_sd	T_sd	27.6192	42.5413	0.623193	0.0041
Nsmf	2:25054354-25062881	G_sd	T_sd	19.8693	30.5511	0.620678	0.0486
Gm14681	X:66778441-66778852	G_sd	T_sd	268.303	412.079	0.619059	0.00055
H3f3b	11:116021911-116027962	G_sd	T_sd	59.475	91.3335	0.618859	0.00055
Slc6a6	6:91684066-91759063	G_sd	T_sd	24.6142	37.7575	0.617276	0.0001
Hnrnpl	7:28808540-28822266	G_sd	T_sd	161.409	247.528	0.616873	0.00485
Agap1	1:89454810-89895282	G_sd	T_sd	33.364	51.0348	0.613188	5e-05
Taok2	7:126865677-126884703	G_sd	T_sd	22.9951	35.1329	0.611499	0.0037
Tmcc2	1:132356314-132391281	G_sd	T_sd	21.115	32.2392	0.61055	0.03045
Dscam	16:96592078-97170752	G_sd	T_sd	22.473	34.3043	0.610199	0.0001
Mlf2	6:124931387-124936138	G_sd	T_sd	129.476	197.598	0.609887	0.0001
Ank3	10:69533771-70027438	G_sd	T_sd	91.8862	139.718	0.604602	0.02475
Gemin4,Glod4,Vps53	11:76046225-76250619	G_sd	T_sd	38.2274	58.06	0.602937	0.0327
Clstn1	4:149586467-149648899	G_sd	T_sd	272.078	412.844	0.601578	5e-05
Pcgf2	11:97688822-97700497	G_sd	T_sd	20.2029	30.643	0.600992	0.0494
Mtss1l	8:110721475-110741400	G_sd	T_sd	45.8325	69.4594	0.599799	0.025
Mapk8ip2	15:89453912-89464468	G_sd	T_sd	27.225	41.2482	0.599399	0.0356
Ap3b2	7:81460398-81493925	G_sd	T_sd	59.5484	89.9598	0.595218	0.0181
Tenm3	8:48227681-48674690	G_sd	T_sd	33.2703	50.2556	0.595051	0.0059
Dlg2	7:91090705-92447003	G_sd	T_sd	29.9848	45.129	0.589823	0.01175
Rtfdc1	2:172393793-172469908	G_sd	T_sd	21.7273	32.6981	0.589699	0.03135
Chn1	2:73596525-73775346	G_sd	T_sd	73.4625	110.483	0.588751	0.02865
Pcbp4	9:106453837-106465940	G_sd	T_sd	28.4237	42.6966	0.587024	0.008
Banf1	19:5364640-5366645	G_sd	T_sd	71.0866	106.768	0.586833	0.0118
Gm9800	14:8799588-8800504	G_sd	T_sd	38.9712	58.4674	0.585224	0.03175
Rnf38	4:44126209-44233789	G_sd	T_sd	44.0244	65.9645	0.583387	0.02695
Prmt5	14:54507186-54517525	G_sd	T_sd	38.2112	57.2336	0.582864	0.0204
Rasl10b	11:83409136-83421039	G_sd	T_sd	46.5694	69.535	0.578358	0.0004
Tnrc18	5:142750379-142817662	G_sd	T_sd	18.2904	27.2582	0.575604	0.04485
App	16:84954439-85173707	G_sd	T_sd	328.622	488.369	0.571543	5e-05
Ppp1r9b	11:94991034-95006899	G_sd	T_sd	28.1108	41.7307	0.569985	0.00585
Ppme1	7:100326736-100371896	G_sd	T_sd	30.8175	45.7479	0.569954	0.0058
Bag6	17:35135177-35147322	G_sd	T_sd	110	163.081	0.568093	0.0107
Marcksl1	4:129513580-129515985	G_sd	T_sd	93.1572	137.956	0.566465	0.00035
Ppp6r1	7:4631500-4658950	G_sd	T_sd	24.0151	35.5428	0.565614	0.0033
Cap1	4:122836241-122886056	G_sd	T_sd	67.22	99.4479	0.56505	0.00145
Ccnt1	15:98538688-98570923	G_sd	T_sd	39.7615	58.8063	0.564597	0.02745
Kctd13,Sez6l2	7:126928878-126970606	G_sd	T_sd	66.8388	98.7703	0.563392	0.01485
Gtf2f1	17:57003404-57011288	G_sd	T_sd	18.5447	27.3974	0.563032	0.04965
Rnf145	11:44518963-44565520	G_sd	T_sd	38.4602	56.7381	0.560952	0.04955
Nlgn2	11:69823121-69837784	G_sd	T_sd	41.3361	60.8176	0.557085	0.00325
Tmem229b	12:78961794-79007627	G_sd	T_sd	63.8402	93.5423	0.551153	0.0489
Strn4	7:16809269-16840931	G_sd	T_sd	35.8969	52.5938	0.551032	0.0381
Got2	8:95864133-95888547	G_sd	T_sd	36.7245	53.8001	0.550867	0.0053
Dpysl3	18:43320978-43438286	G_sd	T_sd	428.79	627.958	0.550397	0.0389
Gaa	11:119267886-119285454	G_sd	T_sd	72.5961	106.06	0.546919	0.0328
Cygb	11:116645594-116668389	G_sd	T_sd	23.0542	33.6496	0.545562	0.01875
Prpf8	11:75486815-75509449	G_sd	T_sd	50.8952	74.2263	0.544401	0.0028
Nrsn2	2:152345668-152376638	G_sd	T_sd	46.7923	68.1814	0.543108	0.0121
Dlgap1	17:69969072-70821413	G_sd	T_sd	22.2696	32.4225	0.541918	0.0133
Flot2	11:78037930-78060434	G_sd	T_sd	30.6646	44.4086	0.534262	0.00615
Rab3c	13:110054186-110280206	G_sd	T_sd	36.1801	52.3819	0.533871	0.0001
Dnajc8	4:132535549-132553742	G_sd	T_sd	31.8544	46.0914	0.533007	0.04665
Ndufb10	17:24722059-24724478	G_sd	T_sd	95.3459	137.684	0.530115	0.0156
Vapa	17:65580055-65613555	G_sd	T_sd	75.6332	109.204	0.52993	0.00145
Gfra1	19:58204138-58455909	G_sd	T_sd	28.664	41.381	0.529727	0.0313
Bcl7a	5:123334331-123374082	G_sd	T_sd	19.6827	28.4002	0.528972	0.0087
Tagln3	16:45711229-45724608	G_sd	T_sd	95.078	137.151	0.528584	0.0024
Gabbr1	17:37045965-37075067	G_sd	T_sd	174.406	251.476	0.527971	0.0077
Map2	1:66175272-66442583	G_sd	T_sd	276.84	398.926	0.527071	0.043
Crmp1	5:37242079-37336894	G_sd	T_sd	605.089	870.596	0.524856	5e-05
Chl1	6:103510875-103733035	G_sd	T_sd	35.0066	50.2891	0.522622	0.0002
Adnp,Dpm1,Gm20716	2:168180985-168230591	G_sd	T_sd	64.1285	92.0678	0.52173	0.0314
Nova2	7:18925887-18965319	G_sd	T_sd	24.173	34.699	0.5215	0.00795
Cyb5b	8:107150660-107187470	G_sd	T_sd	25.8911	36.8493	0.509178	0.0033
Tmem145	7:25306105-25316195	G_sd	T_sd	51.3349	72.9174	0.506325	0.03905
Gtf3c2,Mpv17	5:31140659-31180144	G_sd	T_sd	29.7813	42.2759	0.50543	0.0443
Psme3	11:101316212-101323537	G_sd	T_sd	27.8101	39.306	0.499141	0.04215
Cmip	8:117257018-117461503	G_sd	T_sd	83.4423	117.926	0.499033	5e-05
H1f0	15:79028211-79030498	G_sd	T_sd	20.7044	29.2322	0.497624	0.043
Slmo1	18:67464848-67480581	G_sd	T_sd	20.3033	28.5784	0.493207	0.0476
Vamp2	11:69088489-69092384	G_sd	T_sd	166.043	233.034	0.488984	0.02355
Adcy1	11:7063488-7178506	G_sd	T_sd	35.7836	50.1365	0.48656	0.00025
Ywhae	11:75732868-75765845	G_sd	T_sd	817.781	1145.73	0.486487	0.001
Abi2	1:60409618-60481162	G_sd	T_sd	30.7202	43.0382	0.48643	0.0017
Ppp1r12a	10:108162399-108277575	G_sd	T_sd	21.0154	29.3867	0.483712	0.0221
Bmpr2	1:59764278-59870549	G_sd	T_sd	30.1819	42.1779	0.4828	0.00605
Agap2	10:127078906-127093169	G_sd	T_sd	27.8788	38.9456	0.482291	0.00235
Gdi1	X:74304997-74311862	G_sd	T_sd	191.505	267.437	0.481815	0.0089
Ina	19:46886830-47025327	G_sd	T_sd	172.274	240.528	0.481504	0.00015
Slc38a1	15:96571417-96642913	G_sd	T_sd	32.4172	45.2206	0.48022	0.00125
Drg1,Sfi1	11:3131849-3266415	G_sd	T_sd	39.4889	55.0361	0.478931	0.0461
Nisch	14:31170929-31216946	G_sd	T_sd	127.218	177.184	0.477938	0.02925
Igsf9b	9:27299227-27334763	G_sd	T_sd	22.4952	31.3219	0.477556	0.02615
Dhcr24	4:106561037-106589113	G_sd	T_sd	34.1996	47.5522	0.475532	0.0032
Cdhr4,Gm20662,Ip6k1,Uba7	9:107975504-108048780	G_sd	T_sd	69.324	96.2468	0.473384	0.02905
Mt2	8:94172617-94173567	G_sd	T_sd	277.392	384.831	0.472298	0.0028
Fto	8:91313531-91668439	G_sd	T_sd	47.4535	65.7652	0.47081	0.00915
Rpl41	10:128548113-128549305	G_sd	T_sd	1311.91	1813.96	0.467474	0.0003
Ubap2l	3:89999588-90068347	G_sd	T_sd	52.8399	72.8975	0.464239	0.0018
Dynlrb1	2:155236532-155250277	G_sd	T_sd	402.997	555.697	0.463529	0.00085
Larp1	11:58009063-58062034	G_sd	T_sd	26.0409	35.8462	0.461041	0.0368
Alg2	4:47465066-47474333	G_sd	T_sd	65.6306	89.9769	0.455187	0.03655
Bin1	18:32359056-32435736	G_sd	T_sd	32.5535	44.5338	0.452088	0.03115
Gabarap	11:69991142-69994951	G_sd	T_sd	168.511	230.345	0.450954	0.00595
Enc1	13:97241104-97253039	G_sd	T_sd	107.002	145.83	0.446657	0.0004
Cbx6,Nptxr	15:79786351-79834688	G_sd	T_sd	73.1826	99.6351	0.445154	0.0038
Ppm1a	12:72761210-72794940	G_sd	T_sd	54.6286	74.2969	0.443646	0.0048
Cacng7	7:3332954-3368216	G_sd	T_sd	56.6943	76.9728	0.441145	0.00885
Srrm2	17:23803186-23824739	G_sd	T_sd	42.0204	56.9858	0.439515	0.0009
Cdh2	18:16588876-16809246	G_sd	T_sd	47.3247	64.1063	0.437872	0.0029
Dag1	9:108205954-108263924	G_sd	T_sd	22.333	30.0443	0.427914	0.0198
Fbxo21	5:117976769-118010191	G_sd	T_sd	38.7601	51.9749	0.423242	0.00675
Stip1	19:7020695-7040026	G_sd	T_sd	104.723	139.854	0.417338	0.0042
Csde1	3:103020545-103058189	G_sd	T_sd	37.5644	50.1343	0.41643	0.00775
Elp2	18:24603960-24638830	G_sd	T_sd	33.5026	44.54	0.410829	0.02935
Pcdh10	3:45378397-45434566	G_sd	T_sd	32.1163	42.634	0.408697	0.0397
Gprin1	13:54736670-54749874	G_sd	T_sd	32.6894	43.2238	0.403001	0.0128
Ccni	5:93181932-93206495	G_sd	T_sd	54.8693	72.5103	0.402186	0.0215
B4galnt1	10:127165155-127172340	G_sd	T_sd	37.3146	49.3006	0.401866	0.0323
Nono	X:101429317-101448591	G_sd	T_sd	83.661	110.324	0.399126	0.01325
Crebbp	16:4084047-4213404	G_sd	T_sd	20.6072	27.1258	0.396518	0.01175
Ap2b1	11:83294641-83405035	G_sd	T_sd	108.441	142.539	0.394445	0.00855
Arhgef12	9:42963841-43105718	G_sd	T_sd	20.9536	27.5374	0.394193	0.0055
Akap12	10:4266328-4359468	G_sd	T_sd	28.1846	37.0255	0.393612	0.0085
Brd4	17:32196273-32284722	G_sd	T_sd	88.7229	116.328	0.390825	0.02125
Lrrn3	12:41024089-41955588	G_sd	T_sd	26.5455	34.7467	0.388406	0.0453
Pabpc1	15:36595660-36608973	G_sd	T_sd	329.575	429.899	0.383389	0.0143
Arnt2	7:84246280-84409959	G_sd	T_sd	24.8187	32.3532	0.382485	0.0174
Fat1	8:44950207-45052257	G_sd	T_sd	22.6926	29.57	0.381912	0.0037
Parp6	9:59617283-59650290	G_sd	T_sd	68.8417	89.6271	0.380653	0.0165
Cltb	13:54592400-54611344	G_sd	T_sd	90.2019	117.291	0.37886	0.0435
Jph4	14:55106829-55116935	G_sd	T_sd	43.7899	56.8834	0.37741	0.03495
Gm26917	17:39845073-39846245	G_sd	T_sd	8182.44	10607.4	0.374462	0.01365
Basp1	15:25363284-25413764	G_sd	T_sd	275.907	355.517	0.365737	0.0035
Ppp2r1a	17:20945310-20965916	G_sd	T_sd	153.653	197.835	0.364616	0.0415
Cyfip2	11:46193849-46312859	G_sd	T_sd	72.7393	93.5912	0.363638	0.0219
Evl	12:108370956-108702306	G_sd	T_sd	151.612	194.978	0.362921	0.01065
Iqsec3	6:121372932-121473678	G_sd	T_sd	21.9024	28.1538	0.362244	0.0228
Ncdn	4:126743749-126753438	G_sd	T_sd	50.0182	64.2409	0.36104	0.01805
Kif3c	12:3365131-3506852	G_sd	T_sd	34.3538	43.9513	0.355434	0.0296
Pfn1	11:70651849-70654644	G_sd	T_sd	202.444	258.653	0.3535	0.02315
Sema6d	2:124089968-124667770	G_sd	T_sd	33.5353	42.7361	0.349778	0.0328
Tspan7	X:10485157-10596605	G_sd	T_sd	179.269	227.973	0.34674	0.01115
Gm13394	2:28933474-28934652	G_sd	T_sd	254.98	323.871	0.345037	0.01515
Arid1a	4:133679007-133756769	G_sd	T_sd	47.492	60.2984	0.344435	0.03835
Trim35	14:66295333-66311424	G_sd	T_sd	58.8403	74.4597	0.339655	0.0174
Nbea	3:55625204-56183701	G_sd	T_sd	29.0832	36.2945	0.319563	0.03105
Pcdhga9	18:37674334-37841873	G_sd	T_sd	108.945	135.892	0.318866	0.015
Ttyh3	5:140620585-140649031	G_sd	T_sd	45.3443	56.2107	0.309923	0.0352
Stox2	8:47180047-47446362	G_sd	T_sd	23.5198	29.1275	0.308505	0.03295
Nnat	2:157556361-157571274	G_sd	T_sd	1784.13	2190.11	0.295781	0.01985
Grlf1	7:16494472-16614993	G_sd	T_sd	35.6384	43.5785	0.290186	0.0444
Pik3r1	13:101680760-101768217	G_sd	T_sd	45.1056	54.7627	0.279886	0.04385
Ptms	6:124913680-124925844	G_sd	T_sd	502.093	602.922	0.264016	0.04175

## Sheet: Table S4
Supplementary Table 4. List of transcripts significantly (p<0.05) downregulated in the somatodendritic compartment of Tdp-43 knockdown (T_sd) motoneurons relative to control (G_sd) motoneurons.
gene	locus	sample_1	sample_2	value_1	value_2	log2(fold_change)	p_value
Gm24601	6:94826780-94826923	G_sd	T_sd	266.715	16.7953	-3.98917	0.02415
Tardbp	4:148602553-148627019	G_sd	T_sd	27.5464	3.36015	-3.03527	0.00315
Gm25360	1:72226239-72226430	G_sd	T_sd	100.307	12.6556	-2.98658	0.027
Rps8	4:117153826-117156243	G_sd	T_sd	74.576	11.3859	-2.71147	0.0189
Acat1	9:53580521-53610382	G_sd	T_sd	29.998	6.79111	-2.14315	0.0229
Mest	6:30723546-30896794	G_sd	T_sd	59.5546	14.8449	-2.00425	5e-05
Gnal	18:67088335-67245830	G_sd	T_sd	30.917	8.25725	-1.90467	5e-05
Uqcrq	11:53427921-53430831	G_sd	T_sd	169.361	46.1803	-1.87476	5e-05
Rny1	6:47788068-47788180	G_sd	T_sd	1575.38	437.297	-1.84902	5e-05
Eif4a2	16:23107443-23127737	G_sd	T_sd	193.268	54.5721	-1.82437	5e-05
Rcc1	4:132331918-132353686	G_sd	T_sd	50.3659	14.4334	-1.80304	5e-05
Gm15564	16:35926510-36037131	G_sd	T_sd	63.7919	18.4605	-1.78893	0.0224
Tac1	6:7554878-7565834	G_sd	T_sd	35.0483	10.175	-1.78432	0.02605
Mif	10:75859352-75860250	G_sd	T_sd	57.1442	16.7562	-1.76991	0.00305
Rps3	7:99477895-99483738	G_sd	T_sd	107.039	31.4963	-1.76487	0.00015
Atp5e	2:174461071-174464105	G_sd	T_sd	77.3072	22.8608	-1.75772	0.02405
Rabac1	7:24969749-24972728	G_sd	T_sd	33.644	10.4262	-1.69014	0.03955
Fabp5	3:10012547-10016607	G_sd	T_sd	38.5461	12.0416	-1.67855	0.0015
Gas5,Gm22357,Gm22489,Gm23212,Gm23436,Gm24489,Gm25789,Gm26224,Mir5117,Snord47	1:161008793-161038539	G_sd	T_sd	236.031	74.1949	-1.66959	5e-05
Sod1	16:90220741-90226322	G_sd	T_sd	50.238	16.2396	-1.62926	0.00365
n-R5-8s1	18:73533402-73533550	G_sd	T_sd	3454.67	1118.42	-1.62708	5e-05
Uqcr10	11:4701972-4704342	G_sd	T_sd	54.9487	18.08	-1.60369	0.03995
Oxct1	15:4021685-4155344	G_sd	T_sd	72.1059	23.919	-1.59196	0.00055
Fh1	1:175600373-175662116	G_sd	T_sd	60.1161	19.9451	-1.59172	0.02165
Ndufb5	3:32708545-32751566	G_sd	T_sd	27.6793	9.37713	-1.56159	0.02935
Serinc1	10:57515773-57532530	G_sd	T_sd	228.399	80.6233	-1.50229	5e-05
Xpnpep1	19:52943416-53040214	G_sd	T_sd	29.9696	10.7283	-1.48208	0.0005
Fdps	3:89093591-89101967	G_sd	T_sd	35.2164	12.9166	-1.44702	0.0009
Atp5j	16:84827865-84863779	G_sd	T_sd	116.715	42.8706	-1.44492	0.0001
Tmeff1	4:48585173-48663131	G_sd	T_sd	99.3675	36.5958	-1.4411	5e-05
Gm15772	5:3236388-3236907	G_sd	T_sd	132.261	48.7383	-1.44026	0.0001
Selt	3:58576635-58593133	G_sd	T_sd	74.252	27.9092	-1.41169	5e-05
Gm10250	15:5120601-5121172	G_sd	T_sd	51.1085	19.2887	-1.40581	0.00665
Gm8566	6:67205618-67206083	G_sd	T_sd	34.955	13.2078	-1.40411	0.03525
Hist1h2ak	13:21753394-21753907	G_sd	T_sd	59.4816	23.225	-1.35676	0.00605
Cox4i1	8:120608601-120674207	G_sd	T_sd	167.23	65.347	-1.35564	5e-05
Eef1b2	1:63176824-63180486	G_sd	T_sd	70.7528	27.8437	-1.34543	0.0015
Nefl	14:68082589-68124846	G_sd	T_sd	102.01	40.3022	-1.33978	5e-05
Cops2	2:125830303-126152004	G_sd	T_sd	39.7779	16.2701	-1.28974	0.00075
Epb4.1l3	17:69156809-69289985	G_sd	T_sd	50.9426	21.2185	-1.26355	5e-05
Rmrp	4:43492787-43495921	G_sd	T_sd	2267.5	965.448	-1.23183	5e-05
Ncald	15:37366174-37792570	G_sd	T_sd	34.278	14.6269	-1.22866	0.00035
Mapk6	9:75369061-75410005	G_sd	T_sd	34.6845	14.9012	-1.21887	0.001
Gyg	3:20122083-20155317	G_sd	T_sd	27.6807	12.0041	-1.20536	0.0012
Snrpd3	10:75518041-75535440	G_sd	T_sd	55.201	24.1916	-1.19019	0.00685
Gm7308	6:127282062-127282509	G_sd	T_sd	52.2028	23.3192	-1.16261	0.0203
Cisd1	10:71330479-71344954	G_sd	T_sd	28.6761	12.8597	-1.15699	0.0082
Cct8	16:87454702-87495873	G_sd	T_sd	80.0752	36.3014	-1.14133	5e-05
Ubb	11:62551170-62553213	G_sd	T_sd	44.0975	20.0247	-1.13892	0.0002
Tuba1b	15:98931424-98934565	G_sd	T_sd	122.159	55.4802	-1.13871	5e-05
Srsf3	17:29032672-29043366	G_sd	T_sd	33.464	15.2856	-1.13043	0.00505
Creg1	1:165763745-165775308	G_sd	T_sd	30.4458	14.1194	-1.10856	0.00225
Hist1h1a	13:23763667-23764414	G_sd	T_sd	29.9248	13.9713	-1.09887	0.0246
Sdhd	9:50596337-50603849	G_sd	T_sd	38.0244	17.795	-1.09545	0.0019
Mt3	8:94152606-94154148	G_sd	T_sd	156.083	73.0716	-1.09493	0.0001
Sbk1	7:126272618-126294999	G_sd	T_sd	47.3163	22.4693	-1.07438	5e-05
Gm8399	13:80957664-81633154	G_sd	T_sd	47.0262	22.4433	-1.06718	0.0058
Chga	12:102554968-102565027	G_sd	T_sd	50.1031	23.9404	-1.06545	5e-05
Myg1,Pfdn5	15:102326115-102338139	G_sd	T_sd	33.8801	16.3263	-1.05324	0.04635
Oaz1-ps	17:17345455-17346140	G_sd	T_sd	38.2435	18.4463	-1.05188	0.0203
Fabp7	10:57784880-57788450	G_sd	T_sd	184.504	89.1555	-1.04926	5e-05
Ndufs2	1:171234852-171247122	G_sd	T_sd	52.0212	25.3102	-1.03938	0.00085
C530008M17Rik,Gm10430	5:76656511-76873554	G_sd	T_sd	39.6327	19.5074	-1.02267	0.0038
Rps25-ps1	6:145266326-145266825	G_sd	T_sd	46.1661	22.7418	-1.02149	0.03215
Spp1	5:104435117-104441050	G_sd	T_sd	63.6623	31.4002	-1.01967	0.0422
Ovgp1,Wdr77	3:105942697-105987423	G_sd	T_sd	29.9799	14.7928	-1.0191	0.0102
Mpc2	1:165461036-165481214	G_sd	T_sd	55.7512	27.5627	-1.01629	0.0159
Cox5a	9:57521231-57543187	G_sd	T_sd	64.797	32.0471	-1.01573	0.0118
Ppp3cb	14:20499363-20618354	G_sd	T_sd	70.8912	35.1596	-1.01169	5e-05
Rimklb	6:122447295-122486313	G_sd	T_sd	27.9316	13.89	-1.00785	0.00915
Rps17	7:81342731-81345254	G_sd	T_sd	46.3537	23.307	-0.99192	0.0307
Swi5	2:32278815-32307921	G_sd	T_sd	36.6157	18.5153	-0.983743	0.02465
Rcn2	9:56041844-56061882	G_sd	T_sd	40.897	20.6879	-0.983209	0.0004
Maged2	X:150806369-150814345	G_sd	T_sd	55.4263	28.0836	-0.980845	5e-05
Nap1l2	X:103182970-103311782	G_sd	T_sd	35.5457	18.0983	-0.973821	0.00015
Rps4x	X:102184940-102189394	G_sd	T_sd	67.6741	34.5127	-0.971474	0.00105
Nop56	2:130274429-130284547	G_sd	T_sd	79.6038	40.9794	-0.957937	0.0226
Prdx5	19:6906696-6921813	G_sd	T_sd	88.8791	46.0043	-0.950074	0.0011
Gm20390,Nme1,Nme2	11:93949813-93968521	G_sd	T_sd	40.767	21.1433	-0.947198	0.0174
Psmb4	3:94884092-94886961	G_sd	T_sd	58.1061	30.3507	-0.93696	0.00845
Hnrnpa2b1	6:51460433-51469894	G_sd	T_sd	71.9569	37.7881	-0.9292	5e-05
Morf4l2	X:136732941-136803364	G_sd	T_sd	49.9068	26.2911	-0.924659	0.0055
Vgf	5:137030294-137033351	G_sd	T_sd	40.3892	21.3339	-0.920822	0.0001
Tiprl	1:165214921-165236943	G_sd	T_sd	27.3121	14.4318	-0.920284	0.02685
Stmn3	2:181306458-181314500	G_sd	T_sd	72.9723	38.8173	-0.910649	0.00045
Gm10275	10:29698745-29699379	G_sd	T_sd	35.1988	18.7895	-0.905598	0.0471
Rpl7	1:16101294-16104662	G_sd	T_sd	44.3058	23.7023	-0.902469	0.0084
Psmb1	17:15475720-15498276	G_sd	T_sd	37.2565	20.002	-0.897351	0.0121
Pkia	3:7366603-7445366	G_sd	T_sd	66.8937	35.9211	-0.897038	5e-05
Reep1	6:71707560-71810710	G_sd	T_sd	110.572	59.3769	-0.897018	5e-05
Dzip3	16:48924231-48994165	G_sd	T_sd	37.6278	20.2365	-0.894838	0.03715
Hras	7:141189104-141194005	G_sd	T_sd	54.7479	29.4707	-0.893525	0.00755
Atp5g3	2:73908446-73911326	G_sd	T_sd	121.472	65.9576	-0.881012	0.00015
Psma6	12:55384221-55418454	G_sd	T_sd	73.9014	40.2203	-0.877678	0.0016
Bend6	1:33852051-33907816	G_sd	T_sd	46.7228	25.506	-0.873292	0.00085
Gm1840	8:5639583-5640996	G_sd	T_sd	27.9189	15.3111	-0.866669	0.0149
Slc4a3	1:75546265-75562172	G_sd	T_sd	36.3956	20.0696	-0.858752	0.02515
Arf2	11:103966738-103985337	G_sd	T_sd	31.3359	17.3022	-0.85686	0.032
Tspan17	13:54789376-54796776	G_sd	T_sd	40.1981	22.2128	-0.855737	0.024
Stard7	2:127270217-127298932	G_sd	T_sd	31.5376	17.4778	-0.851547	0.02005
Strbp	2:37443278-37703859	G_sd	T_sd	49.9978	27.7607	-0.84882	0.01105
Cacna2d2	9:107399611-107529346	G_sd	T_sd	48.4581	26.9956	-0.844013	0.02045
Kpna6	4:129643979-129672767	G_sd	T_sd	30.7226	17.1669	-0.839669	0.04755
Pafah1b3	7:25295048-25297986	G_sd	T_sd	39.6631	22.2537	-0.833752	0.0183
Mdh1	11:21556786-21898989	G_sd	T_sd	98.4784	55.3581	-0.831012	0.00085
Cox6c	15:35371545-35938246	G_sd	T_sd	87.6218	49.2929	-0.82991	0.0275
Ahi1	10:20952546-21080428	G_sd	T_sd	58.4446	32.9965	-0.824759	5e-05
Ly6h	15:75551267-75567255	G_sd	T_sd	52.4216	29.7259	-0.818443	0.0059
Fxyd6	9:45370184-45396158	G_sd	T_sd	101.213	57.4036	-0.818183	5e-05
Panx1	9:15005160-15045478	G_sd	T_sd	50.7076	28.7763	-0.817319	0.03225
Dynll2	11:87979524-87987533	G_sd	T_sd	69.2799	39.3352	-0.816616	5e-05
Rpl22	4:152325741-152334071	G_sd	T_sd	40.8799	23.2341	-0.815146	0.0439
Cacybp	1:160202366-160212892	G_sd	T_sd	43.2527	24.6219	-0.812849	0.001
Myh10	11:68691558-68816632	G_sd	T_sd	49.1888	28.0122	-0.812275	0.02105
Prdx2	8:84956609-84974834	G_sd	T_sd	98.4585	56.1816	-0.809418	0.0028
Hpcal1	12:17690813-17791926	G_sd	T_sd	41.3893	23.7038	-0.80414	0.0031
Gcom1,Myzap,Polr2m	9:71478436-71592360	G_sd	T_sd	70.1499	40.2171	-0.802631	0.00025
Mmd	11:90187683-90278589	G_sd	T_sd	32.9446	18.9298	-0.799379	0.0029
Slc25a5	X:36795650-36798807	G_sd	T_sd	49.8068	28.6464	-0.797986	0.0045
Ckb	12:111669354-111672338	G_sd	T_sd	174.7	100.561	-0.796808	5e-05
Prkar1a	11:109649404-109669656	G_sd	T_sd	58.3756	33.6025	-0.796796	0.0015
Ostc	3:130695920-130709444	G_sd	T_sd	29.3814	16.9919	-0.790059	0.0361
Rpl8	15:76904070-76906318	G_sd	T_sd	141.251	81.9392	-0.785633	5e-05
Rps9	7:3703992-3706901	G_sd	T_sd	68.6262	39.8441	-0.784393	0.01855
Eef1d	15:75894795-75909556	G_sd	T_sd	47.6415	27.6811	-0.783317	0.01115
Hnrnpm,March2	17:33646232-33718670	G_sd	T_sd	42.9469	25.0451	-0.778029	0.00935
Gad1	2:70489939-70602014	G_sd	T_sd	45.3234	26.4684	-0.775985	0.00715
March6	15:31455898-31531037	G_sd	T_sd	38.974	22.841	-0.770888	5e-05
Arf4	14:26579577-26669883	G_sd	T_sd	44.2914	25.9824	-0.769492	0.0463
Ywhaq	12:21390070-21417637	G_sd	T_sd	33.4404	19.6254	-0.768875	0.0039
Acads	5:115102922-115119346	G_sd	T_sd	115.714	68.014	-0.766658	0.0179
Inpp5f	7:128611327-128696425	G_sd	T_sd	96.629	56.8296	-0.765813	5e-05
Psmd12	11:107479483-107504362	G_sd	T_sd	33.7904	19.8893	-0.76462	0.00835
Bcan	3:87987530-88000356	G_sd	T_sd	27.6516	16.3244	-0.760328	0.00125
Dda1	8:71469198-71486067	G_sd	T_sd	54.9417	32.4586	-0.7593	0.01755
Atp5f1	3:105942697-105987423	G_sd	T_sd	55.3951	32.8845	-0.752348	0.0216
Olig1	16:91269768-91271939	G_sd	T_sd	51.8492	30.824	-0.750269	0.00075
Rpl32	6:115805504-115808747	G_sd	T_sd	118.277	70.4927	-0.746618	0.00735
Gm14303	2:172509431-172509697	G_sd	T_sd	135.25	80.6327	-0.746197	0.0295
Slc35b1	11:95384691-95391776	G_sd	T_sd	38.5291	22.9954	-0.744598	0.02285
Nefm	14:68082589-68124846	G_sd	T_sd	89.9794	53.9219	-0.738723	0.00085
Rps11	7:45122387-45124389	G_sd	T_sd	104.102	62.6847	-0.731812	0.0075
Flt3l,Rpl13a	7:45125557-45136432	G_sd	T_sd	255.659	154.298	-0.728502	0.022
Uqcr11	10:80402996-80406830	G_sd	T_sd	78.477	47.3748	-0.728151	0.0279
Fam211b	10:75550124-75560330	G_sd	T_sd	38.4685	23.2478	-0.726585	0.0001
Sfpq	4:127021323-127061152	G_sd	T_sd	93.2096	56.4501	-0.723504	0.0066
Rab10	12:3235503-3309969	G_sd	T_sd	70.2585	42.6203	-0.72113	5e-05
Shc3	13:51431040-51567084	G_sd	T_sd	28.2797	17.1748	-0.719475	0.02085
Wdr1	5:38526813-38561666	G_sd	T_sd	34.2975	20.8553	-0.71769	0.00115
Zwint	10:72654844-72674964	G_sd	T_sd	203.216	124.024	-0.712397	0.0003
Rtca	3:116488962-116508208	G_sd	T_sd	31.9861	19.5495	-0.710314	0.04625
Vim	2:13573926-13582826	G_sd	T_sd	161.045	98.6906	-0.70648	0.00625
Zcchc18	X:136981115-137038302	G_sd	T_sd	63.3374	38.8383	-0.705575	0.0024
Slc6a11	6:114131240-114249886	G_sd	T_sd	63.2645	38.7958	-0.705495	5e-05
Ube2e1	14:18267822-18331859	G_sd	T_sd	40.6744	24.9837	-0.703135	0.0456
Klhdc2	12:69296680-69310687	G_sd	T_sd	28.4746	17.4908	-0.70308	0.01005
Psma4	9:54950265-54958030	G_sd	T_sd	39.0435	24.0123	-0.70131	0.02255
AW551984	9:39587395-39604403	G_sd	T_sd	35.3432	21.749	-0.700485	0.0382
Pafah1b1	11:74673948-74724670	G_sd	T_sd	41.6606	25.6418	-0.700186	0.0004
Tubb4b	2:25218744-25224702	G_sd	T_sd	45.4706	28.048	-0.697038	0.0075
Actr1a	19:46376813-46395735	G_sd	T_sd	81.9318	50.6339	-0.694319	0.0001
Rab3b	4:108879062-108972077	G_sd	T_sd	51.6699	32.0605	-0.688526	0.0172
Rbbp7	X:162760401-162829454	G_sd	T_sd	37.3857	23.2014	-0.688272	0.01475
Cct7	6:85446809-85468477	G_sd	T_sd	33.2941	20.7547	-0.681828	0.0049
Rtcb	10:85928490-85957823	G_sd	T_sd	29.0683	18.1243	-0.681519	0.0136
Tmem147	7:30727700-30729534	G_sd	T_sd	62.6235	39.0633	-0.680891	0.0142
Cct3	3:88297115-88321767	G_sd	T_sd	48.7038	30.5469	-0.673006	0.0354
Gm10116	13:74406395-74407317	G_sd	T_sd	49.1762	30.8525	-0.672575	0.02865
Myl6	10:128490859-128493875	G_sd	T_sd	69.193	43.4687	-0.670651	0.02755
Atp6v1e1	6:120795244-120822685	G_sd	T_sd	77.0156	48.4739	-0.667944	0.00405
2900011O08Rik	16:13981701-14101500	G_sd	T_sd	53.4232	33.6684	-0.666072	0.0084
Cyb5	18:84851337-84880401	G_sd	T_sd	70.7615	44.6229	-0.665181	0.0227
Vps35	8:85260396-85299513	G_sd	T_sd	31.2995	19.7703	-0.662807	0.00245
Scn2a1	2:65620856-65767447	G_sd	T_sd	29.2626	18.5391	-0.658488	0.043
Srsf2	11:116837431-116875635	G_sd	T_sd	89.7291	56.9616	-0.655587	0.0476
Matr3	18:35562157-35592045	G_sd	T_sd	42.9157	27.3038	-0.652403	0.0001
Gstm1	3:108012254-108017973	G_sd	T_sd	79.079	50.3123	-0.652382	0.0077
Gabrb3	7:57590517-57828802	G_sd	T_sd	140.332	89.377	-0.650864	0.02535
Tmsb4x	X:167207092-167209315	G_sd	T_sd	370.645	237.165	-0.644144	5e-05
Ghitm	14:37120443-37135322	G_sd	T_sd	33.0659	21.1793	-0.642692	0.00375
Hint1	11:54866382-54870501	G_sd	T_sd	104.689	67.1023	-0.641672	0.0124
Blmh	11:76924808-76987379	G_sd	T_sd	54.1696	34.8378	-0.636832	0.0358
Zcchc12	X:36195903-36199158	G_sd	T_sd	110.51	71.1389	-0.635459	0.00015
BC031181	18:75005899-75009933	G_sd	T_sd	55.4227	35.7009	-0.634516	0.01895
Atp5c1	2:10056015-10080510	G_sd	T_sd	78.6157	50.673	-0.6336	0.01825
Snap91	9:86765935-86880654	G_sd	T_sd	69.4669	44.8053	-0.632658	0.00015
Lgals1	15:78926724-78930465	G_sd	T_sd	53.784	34.7606	-0.629723	0.0382
Ctsd,Ifitm10	7:142325836-142388038	G_sd	T_sd	151.493	98.076	-0.627275	0.0009
Pgm2l1	7:100227393-100278868	G_sd	T_sd	49.5198	32.1781	-0.621928	0.00055
Park7	4:150897132-150914437	G_sd	T_sd	52.6817	34.2718	-0.620277	0.02255
Rtn4	11:29692946-30026033	G_sd	T_sd	122.898	80.0913	-0.617743	5e-05
Tuba1a	15:98949840-98953551	G_sd	T_sd	563.646	367.331	-0.617708	5e-05
Psmb6	11:70525366-70527858	G_sd	T_sd	95.6294	62.5	-0.613597	0.0097
Tcp1	17:12911348-12940402	G_sd	T_sd	77.1009	50.5073	-0.610256	0.0251
Atp1b3	9:96332679-96364299	G_sd	T_sd	28.803	18.9092	-0.607128	0.0282
Sema6a	18:47235597-47368870	G_sd	T_sd	35.1364	23.1399	-0.602584	0.0161
Cend1	7:141426445-141429491	G_sd	T_sd	84.0977	55.3922	-0.602385	0.0011
Arhgdig,Pdia2	17:26195998-26211324	G_sd	T_sd	33.8995	22.3486	-0.601076	0.04365
Ids	X:70343068-70365084	G_sd	T_sd	57.2143	37.7396	-0.600297	0.00025
Marcks	10:37133374-37138920	G_sd	T_sd	37.2182	24.6023	-0.597215	0.00155
Cnrip1	11:16971205-17079371	G_sd	T_sd	70.8731	47.1791	-0.587089	0.00975
Syn1	X:20797813-20921004	G_sd	T_sd	31.1296	20.7906	-0.58236	0.0418
Tpt1-ps3	6:99877746-99878433	G_sd	T_sd	275.389	185.096	-0.573201	0.00095
Camk2g	14:20734874-20794088	G_sd	T_sd	48.7132	32.8242	-0.569555	0.00125
Syt1	10:108497649-109010982	G_sd	T_sd	39.9864	26.9793	-0.567655	0.0135
Trim9	12:70244538-70347614	G_sd	T_sd	32.5865	22.0419	-0.564026	0.00155
6330403K07Rik	11:71031940-71033513	G_sd	T_sd	49.9864	33.8319	-0.563154	0.01975
Cnbp	6:87842614-87851106	G_sd	T_sd	54.5856	37.1825	-0.553896	0.015
Armcx5,Gprasp1	X:135742732-135803474	G_sd	T_sd	78.4645	53.6782	-0.547704	0.00185
2010107E04Rik	12:111961375-111966977	G_sd	T_sd	224.897	153.901	-0.547262	0.0168
Timp2	11:118301068-118355740	G_sd	T_sd	82.7494	56.6462	-0.546769	0.0377
Ppp1cb	5:32458973-32687066	G_sd	T_sd	39.8847	27.3332	-0.545177	0.01525
Slc25a4	8:46206796-46211284	G_sd	T_sd	275.906	189.132	-0.544783	5e-05
Bex2	X:136066563-136068236	G_sd	T_sd	81.9518	56.2415	-0.543141	0.02205
Ywhah	5:33018815-33027966	G_sd	T_sd	172.971	118.778	-0.542259	0.01885
Tmem66	8:34154562-34170845	G_sd	T_sd	36.4653	25.0508	-0.541668	0.0248
Fkbp1a	2:151542482-151561692	G_sd	T_sd	250.115	171.994	-0.540231	0.00745
Napb	2:148693984-148732467	G_sd	T_sd	54.135	37.2957	-0.537552	0.0003
Pitpna	11:75588096-75628804	G_sd	T_sd	123.893	85.3757	-0.537198	0.003
Pdha1	X:159988432-160138413	G_sd	T_sd	42.3917	29.3315	-0.531333	0.0227
Gm12892	4:122008192-122009338	G_sd	T_sd	62.9917	43.6169	-0.530272	0.02785
Tmod2	9:75565620-75611325	G_sd	T_sd	55.8386	38.7422	-0.527357	0.01605
Ddx1	12:13219307-13249213	G_sd	T_sd	36.0092	25.0102	-0.525852	0.0175
Vcp-rs	X:104280656-104413856	G_sd	T_sd	43.501	30.2168	-0.525697	0.0139
Hspa9	18:34937413-34954357	G_sd	T_sd	59.924	41.6364	-0.525289	0.0448
Nsg1	5:38038741-38159467	G_sd	T_sd	129.121	89.8122	-0.523745	0.00045
Cuedc2	19:46328183-46338660	G_sd	T_sd	38.9823	27.1502	-0.521857	0.0492
Atg12	18:46732416-46741579	G_sd	T_sd	29.275	20.4074	-0.520578	0.02815
Prkacb	3:146729578-146812960	G_sd	T_sd	53.5707	37.3611	-0.519909	0.00265
Sept7	9:25252438-25308571	G_sd	T_sd	41.4763	29.0123	-0.515623	0.0125
Sepw1	7:15917207-15922402	G_sd	T_sd	141.98	99.4741	-0.513297	0.0129
Uqcrc1	9:108936647-108949640	G_sd	T_sd	48.8717	34.2568	-0.512607	0.0234
Slc35f1	10:52690532-53111622	G_sd	T_sd	33.353	23.5062	-0.504776	0.00395
Gnl3l	X:150983140-151017322	G_sd	T_sd	43.6317	30.7601	-0.504317	0.04365
Stmn4	14:66344295-66361680	G_sd	T_sd	171.279	121.096	-0.500195	0.0273
Phyhipl	10:70440667-70655965	G_sd	T_sd	129.802	91.7893	-0.49991	0.03975
Ablim3	18:61799394-61911852	G_sd	T_sd	33.2834	23.5366	-0.499899	0.0056
Aldoa	7:126795233-126809108	G_sd	T_sd	280.245	198.59	-0.496893	0.00035
Golph3	15:12321437-12351265	G_sd	T_sd	35.9402	25.5001	-0.495096	0.01955
Rala	13:17880574-17944239	G_sd	T_sd	29.3823	20.8525	-0.494724	0.02955
Mapk9	11:49846750-49886421	G_sd	T_sd	55.1204	39.1689	-0.49288	0.02695
Uchl1	5:66626494-66687231	G_sd	T_sd	153.107	108.814	-0.49267	0.00715
Arl8a	1:135146823-135156269	G_sd	T_sd	190.849	135.657	-0.492471	0.0039
Hist2h2bb	3:96267074-96279001	G_sd	T_sd	235.507	167.696	-0.489922	0.03695
Sept9	11:117199660-117362325	G_sd	T_sd	92.4684	65.874	-0.489252	0.03055
Clta	4:44004451-44032846	G_sd	T_sd	115.468	82.4163	-0.486496	0.00705
Serpine2	1:79794196-79858696	G_sd	T_sd	62.6128	44.741	-0.48486	0.0071
Ctsl	13:64363213-64370306	G_sd	T_sd	41.1672	29.4684	-0.482323	0.032
Rps26	10:128624529-128626506	G_sd	T_sd	223.438	160.307	-0.47904	0.02145
Cplx1	5:108518553-108550024	G_sd	T_sd	132.534	95.1639	-0.477876	0.0425
Vdac1	11:52360859-52389397	G_sd	T_sd	146.412	105.189	-0.47705	0.0073
Cotl1	8:119809224-119840579	G_sd	T_sd	56.7165	40.7937	-0.475422	0.02505
Dnaja2	8:85537639-85555271	G_sd	T_sd	29.2411	21.0606	-0.473446	0.033
Snap47	11:59407133-59458567	G_sd	T_sd	77.1962	55.7062	-0.470692	0.03365
Olfm1	2:28192991-28230736	G_sd	T_sd	168.141	121.424	-0.46962	0.003
Slc6a5	7:49910145-49963856	G_sd	T_sd	38.0918	27.6974	-0.459726	0.0279
Rab7	6:87980421-88045270	G_sd	T_sd	88.1897	64.1898	-0.458267	0.01115
Lars2	9:123366939-123462664	G_sd	T_sd	2629.11	1918.15	-0.454858	0.00395
Spin1	13:51100879-51152546	G_sd	T_sd	36.4029	26.6815	-0.448213	0.0101
Hsbp1	8:119344537-119348927	G_sd	T_sd	348.661	255.556	-0.448184	0.0013
Scn3b	9:40269215-40291618	G_sd	T_sd	51.5631	37.8059	-0.44773	0.03145
1700020I14Rik	2:119594296-119607502	G_sd	T_sd	31.5106	23.1433	-0.445244	0.0045
Txn1	4:57943372-57956411	G_sd	T_sd	147.38	108.606	-0.440438	0.0106
Vsnl1	12:11325246-11436649	G_sd	T_sd	173.684	129.128	-0.427665	0.0034
Tomm70a	16:57121713-57154530	G_sd	T_sd	32.8256	24.4382	-0.42568	0.02335
Slc24a3	2:145167753-145642166	G_sd	T_sd	53.0089	39.5498	-0.422565	0.028
Arl8b	6:108783058-108823723	G_sd	T_sd	33.0285	24.7132	-0.418429	0.0455
Ctnnd2	15:30172592-31029311	G_sd	T_sd	31.2852	23.6955	-0.400864	0.01415
Magee1	X:105120395-105123909	G_sd	T_sd	41.5098	31.5155	-0.397391	0.02375
Pja1	X:99465733-99471273	G_sd	T_sd	75.5906	57.5178	-0.394197	0.0214
Cs	10:128337831-128362479	G_sd	T_sd	80.4622	61.6274	-0.384739	0.01155
Kif1a	1:93015455-93101865	G_sd	T_sd	157.069	120.373	-0.383888	0.0015
Rap1gds1	3:138925905-139075199	G_sd	T_sd	40.1297	30.8959	-0.377254	0.03395
Cox5b	1:36691486-36693385	G_sd	T_sd	232.885	179.604	-0.374796	0.03905
Cxadr	16:78301495-78359785	G_sd	T_sd	31.6399	24.4846	-0.36987	0.0271
Ptn	6:36715662-36811361	G_sd	T_sd	111.954	86.965	-0.364403	0.01575
Pja2	17:64281004-64331916	G_sd	T_sd	80.5917	62.8694	-0.358272	0.00945
Pfn2	3:57841894-57847564	G_sd	T_sd	154.613	121.049	-0.353077	0.01495
Ndufa4	6:11900372-11907446	G_sd	T_sd	302.838	238.793	-0.342786	0.04465
Nrep	18:33437018-33464029	G_sd	T_sd	103.741	82.6938	-0.32713	0.03225
mmu-mir-6236	9:110281286-110281409	G_sd	T_sd	3440.64	2766.09	-0.314828	0.0216
Ywhab	2:163994959-164018588	G_sd	T_sd	148.796	121.289	-0.294888	0.02755
Kif5a	10:127225695-127263363	G_sd	T_sd	56.5239	46.2064	-0.290769	0.03595
Tubb2b	13:34127007-34130354	G_sd	T_sd	455.479	375.954	-0.276827	0.0245
Tspyl4	10:34288287-34418552	G_sd	T_sd	104.752	86.4778	-0.276582	0.04215
Fem1b	9:62791831-62811648	G_sd	T_sd	52.3721	43.3071	-0.274192	0.0469
Rn7sk	9:78175302-78175633	G_sd	T_sd	10849.6	9132.44	-0.248568	0.04555

## Sheet: Table S5
Supplementary Table 5. List of transcripts significantly (p<0.05) upregulated in the axonal compartment of Tdp-43 knockdown (T_ax) motoneurons relative to control (G_ax) motoneurons.
gene	locus	sample_1	sample_2	value_1	value_2	log2(fold_change)	p_value
Gm10800	2:98666546-98667301	G_ax	T_ax	27.4836	278.467	3.34087	5e-05
Gm10801	2:98662236-98664083	G_ax	T_ax	24.4019	211.115	3.11296	5e-05
RMST_1,RMST_10,RMST_3,RMST_4,RMST_5,RMST_6,RMST_8,RMST_9,Rmst	10:92071036-92165170	G_ax	T_ax	26.0288	135.195	2.37686	5e-05
Slc11a2	15:100387897-100428150	G_ax	T_ax	6.25017	32.1931	2.36478	0.018
Mcf2l	8:12757013-13020905	G_ax	T_ax	39.9164	191.217	2.26016	5e-05
Ehbp1	11:22005827-22342292	G_ax	T_ax	9.52529	45.3748	2.25206	0.0021
Epb4.1	4:131923412-132076992	G_ax	T_ax	8.45689	38.8852	2.20102	0.00015
Arhgef9	X:95048934-95196821	G_ax	T_ax	7.64026	33.6656	2.13958	0.00425
Gm10443	6:86334006-86334316	G_ax	T_ax	62.135	269.772	2.11826	0.00065
Ebf1	11:44617316-45008091	G_ax	T_ax	18.2642	75.2012	2.04174	0.0318
Rapgef4	2:71981239-72257474	G_ax	T_ax	14.347	56.4587	1.97644	0.00095
Serpine1	5:137061503-137072272	G_ax	T_ax	9.02632	35.3486	1.96944	0.0036
Glcci1,Gm16039	6:8259287-8597548	G_ax	T_ax	12.8988	49.7243	1.94671	0.00085
Psmf1	2:151715811-151744186	G_ax	T_ax	12.7033	45.2138	1.83156	0.00215
Jarid2	13:44729473-44921643	G_ax	T_ax	9.09325	32.126	1.82087	0.00045
Ephb2	4:136647538-136835988	G_ax	T_ax	9.88202	33.7543	1.77219	0.0176
Prkce	17:86167784-86657919	G_ax	T_ax	10.1527	34.0248	1.74473	0.0468
Nol4	18:22693180-23041653	G_ax	T_ax	22.8217	75.5961	1.72791	0.01495
Elf2	3:51255664-51340658	G_ax	T_ax	11.1217	36.3187	1.70733	0.0021
Apoe	7:19696108-19699166	G_ax	T_ax	81.1685	259.237	1.67528	0.0019
St7	6:17692932-17943025	G_ax	T_ax	15.3108	48.5596	1.66521	0.00055
Zbtb20	16:42875880-43642602	G_ax	T_ax	23.2968	73.3395	1.65446	0.00285
Ep400	5:110664372-110770717	G_ax	T_ax	22.5421	70.2095	1.63904	0.011
Trim24	6:37870810-37966296	G_ax	T_ax	10.1839	30.5537	1.58505	0.0013
Cox6a1	5:115345641-115348981	G_ax	T_ax	271.976	815.658	1.58448	0.00045
Ntrk3	7:78192361-78578408	G_ax	T_ax	10.6486	31.2137	1.55151	0.00655
Dtna	18:23415414-23659714	G_ax	T_ax	16.6046	48.632	1.55032	0.00255
Dlg2	7:91090705-92447003	G_ax	T_ax	11.1979	32.5106	1.53768	0.0027
Abcd3	3:121758908-121815302	G_ax	T_ax	13.1008	37.9043	1.53271	0.0492
Crebrf	17:26715649-26776635	G_ax	T_ax	12.5113	35.1536	1.49045	0.04515
Stam	2:14074099-14148338	G_ax	T_ax	16.9998	47.6198	1.48605	0.0181
Rad23a	8:84831521-84840665	G_ax	T_ax	11.6319	31.5992	1.4418	0.0341
Asph	4:9267322-9669350	G_ax	T_ax	16.2813	44.0238	1.43507	0.00375
Akap6	12:52699382-53151015	G_ax	T_ax	21.2247	57.2549	1.43166	0.00085
Pmpca	2:26389338-26409203	G_ax	T_ax	15.9235	42.5185	1.41693	0.03185
Dap3	3:88920802-88951181	G_ax	T_ax	12.8115	34.1768	1.41557	0.0046
Ctsa	2:164830731-164857711	G_ax	T_ax	33.5561	89.3102	1.41225	0.00285
Plxna2	1:194619828-194816869	G_ax	T_ax	13.6205	35.3687	1.37669	0.0217
Use1	8:71366847-71369732	G_ax	T_ax	12.353	32.0309	1.3746	0.00275
Rbm26	14:105106750-105177327	G_ax	T_ax	13.0164	33.4881	1.36331	0.0012
2010107E04Rik	12:111961375-111966977	G_ax	T_ax	79.6461	202.052	1.34305	0.0045
Ank2	3:126921605-127499259	G_ax	T_ax	53.5623	135.015	1.33383	0.0003
Dpf1	7:29303950-29317588	G_ax	T_ax	22.8668	57.4952	1.33019	0.0434
Hoxb9	11:96271456-96276595	G_ax	T_ax	31.1094	77.3192	1.31347	0.00485
Pxdn	12:29938035-30017658	G_ax	T_ax	29.1722	72.2771	1.30894	0.01805
Tlk2	11:105178806-105283959	G_ax	T_ax	20.4136	49.4502	1.27645	0.03845
4930402H24Rik	2:130706199-130906406	G_ax	T_ax	33.7992	81.7188	1.27368	0.00865
Parp6	9:59617283-59650290	G_ax	T_ax	16.614	39.3654	1.24453	0.0049
Malat1	19:5795689-5802672	G_ax	T_ax	444.29	1052.03	1.2436	0.00455
Vamp2	11:69088489-69092384	G_ax	T_ax	44.3828	104.686	1.23799	0.04205
Pcdh1	18:38185914-38229145	G_ax	T_ax	17.4204	40.9195	1.23201	0.0113
Rpl34-ps1	6:71124576-71124999	G_ax	T_ax	63.1493	148.23	1.231	0.01795
Ubl5	9:20618117-20647140	G_ax	T_ax	60.8724	142.192	1.22397	0.01325
Uggt2	14:118985038-119115074	G_ax	T_ax	14.7948	34.1662	1.20748	0.01435
Ppfia1	7:144476757-144553729	G_ax	T_ax	14.9931	34.5386	1.20391	0.0161
Nfu1	6:87009235-87028461	G_ax	T_ax	18.7825	43.2575	1.20356	0.0161
Tubb4a	17:57080065-57087782	G_ax	T_ax	17.1354	39.354	1.19953	0.014
Ednrb	14:103814624-103844173	G_ax	T_ax	13.3189	30.554	1.19788	0.0221
Mllt3	4:87769924-88033364	G_ax	T_ax	36.6139	82.7943	1.17714	0.03115
Ppil2	16:17069695-17111257	G_ax	T_ax	19.1786	43.3136	1.17532	0.0467
Akap12	10:4266328-4359468	G_ax	T_ax	78.4095	177.001	1.17466	0.0063
Myeov2	1:92637144-92641985	G_ax	T_ax	40.9126	91.899	1.1675	0.02115
Stau2	1:16228673-16520112	G_ax	T_ax	103.069	231.081	1.16479	0.04645
Rpl41	10:128548113-128549305	G_ax	T_ax	1582.09	3543.44	1.16332	0.0054
Gtf2f1	17:57003404-57011288	G_ax	T_ax	17.8109	39.8903	1.16328	0.0185
Mff	1:82586920-82752394	G_ax	T_ax	24.2692	54.1758	1.15852	0.01215
Ybx1	4:119277980-119294604	G_ax	T_ax	332.889	742.932	1.15819	0.0066
Cox8a	19:7215157-7217616	G_ax	T_ax	292.956	652.527	1.15535	0.0048
Paip2	18:35598616-35627244	G_ax	T_ax	27.3891	60.7724	1.14982	0.0105
Brd4	17:32196273-32284722	G_ax	T_ax	41.7314	92.2312	1.14412	0.01365
Tenm3	8:48227681-48674690	G_ax	T_ax	20.2941	44.6059	1.13618	0.0089
Fnbp1	2:31026205-31142008	G_ax	T_ax	34.1059	74.715	1.13137	0.02465
Tmsb10	6:72957346-72958748	G_ax	T_ax	737.582	1612.54	1.12846	0.00305
Kctd13,Sez6l2	7:126928878-126970606	G_ax	T_ax	29.0867	63.5121	1.12667	0.015
Dpf2	19:5896515-5913010	G_ax	T_ax	18.5697	40.5426	1.12649	0.036
Rps10-ps2	16:20822102-20822677	G_ax	T_ax	33.3958	72.7561	1.1234	0.0489
Sbf2	7:110308012-110614922	G_ax	T_ax	22.8813	49.5647	1.11514	0.0369
Fam65b	13:24582188-24733816	G_ax	T_ax	14.1533	30.6342	1.11401	0.02415
Ppfia3	7:45339125-45370583	G_ax	T_ax	38.1378	82.3337	1.11026	0.0172
Rpl28-ps1	1:127954183-128103047	G_ax	T_ax	43.0556	92.4389	1.1023	0.0434
Ttc3	16:94358762-94469222	G_ax	T_ax	113.589	238.511	1.07023	0.01405
Auts2	5:131437332-132543344	G_ax	T_ax	34.6114	72.6551	1.06982	0.0407
Uqcc2	17:27122662-27133916	G_ax	T_ax	23.1233	48.4222	1.06632	0.0496
Rasl10b	11:83409136-83421039	G_ax	T_ax	16.1113	33.6639	1.06313	0.01895
Dpysl5	5:30711563-30799375	G_ax	T_ax	45.3345	94.5799	1.06093	0.02775
Stau1	2:166947548-166996299	G_ax	T_ax	18.6486	38.9052	1.06089	0.02905
Anp32e	3:95929245-95947390	G_ax	T_ax	26.0851	54.3294	1.05851	0.04775
Cacna1a	8:84388439-84640246	G_ax	T_ax	18.7901	39.0223	1.05433	0.02625
Ago1	4:126435011-126468583	G_ax	T_ax	15.3804	31.9238	1.05354	0.0226
Ntm	9:28994749-29963141	G_ax	T_ax	21.1141	43.5579	1.04473	0.02315
Fam92a	4:12153408-12172015	G_ax	T_ax	17.8129	36.7231	1.04377	0.0497
Setd5	6:113077364-113153435	G_ax	T_ax	15.4672	31.8156	1.04052	0.00905
Ppp1r12a	10:108162399-108277575	G_ax	T_ax	17.552	36.069	1.03912	0.0125
4930546H06Rik	17:17830718-17843009	G_ax	T_ax	24.7258	50.7952	1.03868	0.01565
Drg1,Sfi1	11:3131849-3266415	G_ax	T_ax	23.7138	48.159	1.02208	0.00465
Kdm4a	4:118136956-118180043	G_ax	T_ax	15.3842	31.0754	1.01432	0.0338
Ehmt1	2:24790768-24919609	G_ax	T_ax	38.0086	76.2686	1.00476	0.04425
Rnf38	4:44126209-44233789	G_ax	T_ax	31.9053	63.45	0.991822	0.02835
Fip1l1	5:74535448-74728605	G_ax	T_ax	18.4775	36.674	0.988988	0.0245
Eif4ebp2	10:61432496-61452669	G_ax	T_ax	19.0909	37.8279	0.986565	0.0383
Rpl35	2:38996712-39006168	G_ax	T_ax	165.731	325.506	0.973843	0.0287
Setd8	5:124439929-124462308	G_ax	T_ax	47.2742	92.3101	0.965434	0.02395
Enc1	13:97241104-97253039	G_ax	T_ax	44.1967	85.0208	0.943877	0.0168
Kif5a	10:127225695-127263363	G_ax	T_ax	23.9608	46.0685	0.943104	0.01605
Hoxb8	11:96281904-96285325	G_ax	T_ax	30.7301	59.0582	0.942485	0.0341
Bcl2l1	2:152780667-152831728	G_ax	T_ax	51.1015	98.0446	0.940074	0.0458
Ndufv3	17:31520114-31531321	G_ax	T_ax	152.59	287.246	0.91262	0.02825
Rps26-ps1	8:107436397-107558594	G_ax	T_ax	247.53	453.256	0.872727	0.03545
Igf1r	7:67952858-68226780	G_ax	T_ax	18.0517	32.9156	0.866637	0.02915
Gm6377,Sh3bgrl	X:109095364-109200439	G_ax	T_ax	28.8226	52.3457	0.860874	0.0281
Ctnnd1	2:84600070-84650765	G_ax	T_ax	28.439	50.9117	0.840129	0.0414
Igsf5,Pcp4	16:96361667-96525793	G_ax	T_ax	158.176	276.432	0.805393	0.03705
Adnp,Dpm1,Gm20716	2:168180985-168230591	G_ax	T_ax	33.2797	58.0156	0.8018	0.01975
Rps26	10:128624529-128626506	G_ax	T_ax	156.879	272.106	0.794512	0.0472
Clstn1	4:149586467-149648899	G_ax	T_ax	95.8327	164.361	0.778274	0.0453
Anks1b	10:89873508-90973300	G_ax	T_ax	37.672	62.8973	0.739505	0.04075
Srebf2	15:82147265-82205376	G_ax	T_ax	31.5998	52.5049	0.732539	0.0494
Ank3	10:69533771-70027438	G_ax	T_ax	36.3678	60.3095	0.729725	0.02545

## Sheet: Table S6
Supplementary Table 6. List of transcripts significantly (p<0.05) downregulated in the axonal compartment of Tdp-43 knockdown (T_ax) motoneurons relative to control (G_ax) motoneurons.
gene	locus	sample_1	sample_2	value_1	value_2	log2(fold_change)	p_value
Gm24601	6:94826780-94826923	G_ax	T_ax	102.864	1.49107	-6.10825	0.01595
Gm15564	16:35926510-36037131	G_ax	T_ax	847.118	18.2144	-5.53941	0.00165
Gm22680,Gm22744,Gm23246,Gm24452,Gm24453,Gm25855,Gm25894,Snhg1,Snord22	19:8723495-8726442	G_ax	T_ax	107.739	4.66561	-4.52933	0.01095
Slc25a18	6:120773767-120793982	G_ax	T_ax	32.7615	3.19518	-3.35803	0.0129
Gm25360	1:72226239-72226430	G_ax	T_ax	97.6142	10.5918	-3.20414	0.0395
Rps8	4:117153826-117156243	G_ax	T_ax	53.8251	6.25057	-3.10622	0.04245
Rcn3	7:45082912-45092221	G_ax	T_ax	39.4754	5.36149	-2.88025	0.03805
mmu-mir-6236	9:110281286-110281409	G_ax	T_ax	13574.8	1894.78	-2.84083	5e-05
Erp29	5:121397935-121545905	G_ax	T_ax	69.8132	10.8211	-2.68965	0.01275
Lars2	9:123366939-123462664	G_ax	T_ax	6802.45	1096.69	-2.63289	0.0041
Gm8399	13:80957664-81633154	G_ax	T_ax	86.7099	15.3954	-2.4937	0.0142
Ndrg1	15:66929320-67013039	G_ax	T_ax	31.5276	5.77012	-2.44994	0.00415
Gm12715	4:103563335-103565228	G_ax	T_ax	34.5679	6.45366	-2.42124	0.00155
Rps3	7:99477895-99483738	G_ax	T_ax	219.097	44.6503	-2.29483	5e-05
n-R5-8s1	18:73533402-73533550	G_ax	T_ax	4578.21	944.023	-2.27789	5e-05
Plk2	13:110395043-110400844	G_ax	T_ax	81.9221	17.629	-2.2163	5e-05
Slc16a2	X:103697413-103821965	G_ax	T_ax	44.9966	9.93155	-2.17973	0.00805
Cldn25	16:58727909-58734251	G_ax	T_ax	61.3133	13.6396	-2.1684	0.01505
Gm13050	4:143242023-143243368	G_ax	T_ax	53.8281	13.0034	-2.04947	0.0028
Eif4a2	16:23107443-23127737	G_ax	T_ax	135.794	34.0014	-1.99775	5e-05
Nefl	14:68082589-68124846	G_ax	T_ax	47.8367	12.181	-1.97349	0.0109
Dab2	15:6299787-6440712	G_ax	T_ax	36.2388	9.28513	-1.96454	0.0485
Crip2	12:113140235-113145504	G_ax	T_ax	116.548	30.2295	-1.94689	5e-05
Tagln2	1:172500046-172507380	G_ax	T_ax	133.404	35.6596	-1.90344	0.0004
Ppa1	10:61648551-61674168	G_ax	T_ax	63.515	17.8955	-1.8275	0.03235
Ubb	11:62551170-62553213	G_ax	T_ax	63.6773	18.2091	-1.80612	0.03335
Mospd3	5:137596644-137601058	G_ax	T_ax	39.303	11.2572	-1.80379	0.01965
Chga	12:102554968-102565027	G_ax	T_ax	30.668	8.93144	-1.77977	0.00545
Vars	17:35000986-35016322	G_ax	T_ax	48.1614	14.2874	-1.75313	0.02065
Anxa3	5:96793384-96845968	G_ax	T_ax	45.9633	13.6424	-1.75239	0.0036
Gnb2l1	11:48800331-48817353	G_ax	T_ax	300.273	93.0009	-1.69096	0.0008
Ifitm2	7:140954838-140955961	G_ax	T_ax	53.804	16.8393	-1.67588	0.0245
Rab11a	9:64715298-64737758	G_ax	T_ax	73.729	23.2265	-1.66646	0.0023
Lrrc58	16:37868388-37888858	G_ax	T_ax	96.7023	30.4907	-1.66518	0.01275
Raly,a	2:154791095-155051012	G_ax	T_ax	111.047	36.0201	-1.6243	0.00215
Wisp1	15:66891319-66923201	G_ax	T_ax	38.7377	12.6962	-1.60934	0.0038
Tmem176b	6:48833810-48841374	G_ax	T_ax	61.8054	20.2568	-1.60933	0.0426
Gm4875	6:117997206-117997992	G_ax	T_ax	40.7978	13.4824	-1.59741	0.01895
Stoml2	4:43027689-43053253	G_ax	T_ax	44.6081	14.8113	-1.59061	0.00875
Ap2m1	16:20535477-20544909	G_ax	T_ax	37.4631	12.7817	-1.55139	0.0473
Psmb4	3:94884092-94886961	G_ax	T_ax	86.9783	29.7683	-1.54688	0.00385
Gm10288	3:146838774-146839365	G_ax	T_ax	36.4961	12.5863	-1.53589	0.0476
Slc25a5	X:36795650-36798807	G_ax	T_ax	49.4267	17.0983	-1.53144	0.0409
Jup	11:100368957-100397763	G_ax	T_ax	32.1354	11.1325	-1.52939	0.00245
Ptov1	7:44863067-44869788	G_ax	T_ax	72.1737	25.0187	-1.52846	0.0422
Epo,Gnb2	5:137483019-137540718	G_ax	T_ax	88.8072	30.9747	-1.51959	0.00445
Irak1	X:74013913-74023936	G_ax	T_ax	34.3516	12.1158	-1.50348	0.03745
Ifitm3	7:141009585-141010770	G_ax	T_ax	154.708	54.575	-1.50324	0.00335
Arf4	14:26579577-26669883	G_ax	T_ax	31.7156	11.2186	-1.4993	0.028
Eif4a1	11:69666935-69672423	G_ax	T_ax	108.789	39.3025	-1.46884	0.0005
Ddah1	3:145758674-145894277	G_ax	T_ax	43.1879	15.7056	-1.45935	0.00195
Cd63	10:128908918-128912816	G_ax	T_ax	57.0187	20.7488	-1.45841	0.0081
Snrpd3	10:75518041-75535440	G_ax	T_ax	48.8307	17.8027	-1.45569	0.02885
Maged2	X:150806369-150814345	G_ax	T_ax	45.1873	16.6558	-1.43989	0.00215
Cyr61	3:145646970-145649985	G_ax	T_ax	171.861	64.1913	-1.42079	0.0009
Cct7	6:85446809-85468477	G_ax	T_ax	43.0115	16.4115	-1.39002	0.0037
Phc2	4:128654701-128752881	G_ax	T_ax	32.1993	12.3949	-1.37729	0.00335
Surf4	2:26913382-26933928	G_ax	T_ax	58.3637	22.5191	-1.37392	0.02335
Rcc1	4:132331918-132353686	G_ax	T_ax	56.8529	21.9815	-1.37095	0.0396
4833439L19Rik	13:54503778-54565435	G_ax	T_ax	54.4676	21.2543	-1.35764	0.0127
Pld3	7:27531999-27553218	G_ax	T_ax	49.575	19.5348	-1.34356	0.0143
Nt5c3b	11:100415696-100441808	G_ax	T_ax	35.2346	14.1669	-1.31447	0.0498
Stmn3	2:181306458-181314500	G_ax	T_ax	32.8463	13.244	-1.31039	0.0342
Ppp1ca	19:4192157-4201603	G_ax	T_ax	75.9198	30.7054	-1.30599	0.0065
Sod1	16:90220741-90226322	G_ax	T_ax	52.1359	21.1187	-1.30375	0.0275
Rpl7	1:16101294-16104662	G_ax	T_ax	95.0058	39.3569	-1.2714	0.0042
Rpsa-ps10	3:150072589-150073620	G_ax	T_ax	33.7787	14.1661	-1.25367	0.02905
Tubb2a	13:34074300-34078008	G_ax	T_ax	258.132	109.456	-1.23776	0.00155
Fxyd6	9:45370184-45396158	G_ax	T_ax	52.9507	22.5055	-1.23438	0.0041
Eif6	2:155819831-155834854	G_ax	T_ax	48.2909	20.5615	-1.2318	0.0305
Atp9a	2:168634437-168742409	G_ax	T_ax	53.3771	23.0596	-1.21085	0.00245
Ddb1	19:10605624-10629813	G_ax	T_ax	60.8907	26.3573	-1.20802	0.0016
Csrp1	1:135720060-135752232	G_ax	T_ax	116.531	50.5913	-1.20375	0.0058
Eif3l	15:79075222-79094400	G_ax	T_ax	56.9594	24.744	-1.20286	0.00645
Cops7a	6:124958412-124965538	G_ax	T_ax	69.4601	30.7568	-1.17528	0.03585
Eef1b2	1:63176824-63180486	G_ax	T_ax	95.2622	42.258	-1.17268	0.0165
Atp5j	16:84827865-84863779	G_ax	T_ax	67.0269	29.8224	-1.16835	0.0159
Aldoc	11:78322967-78327781	G_ax	T_ax	89.6357	40.0985	-1.16053	0.04675
Podxl2	6:88842557-88875044	G_ax	T_ax	85.9004	38.6771	-1.15118	0.0114
Agpat4	17:12118703-12219645	G_ax	T_ax	30.4419	13.7181	-1.14998	0.03205
Zwint	10:72654844-72674964	G_ax	T_ax	130.916	59.9582	-1.12661	0.0237
Tubb6	18:67390716-67402748	G_ax	T_ax	93.2316	42.7626	-1.12447	0.01545
Ckb	12:111669354-111672338	G_ax	T_ax	151.873	69.8492	-1.12055	0.0141
Uqcrc1	9:108936647-108949640	G_ax	T_ax	32.9308	15.3143	-1.10456	0.0325
Txndc5	13:38500272-38528824	G_ax	T_ax	47.5146	22.1402	-1.1017	0.01145
Tcp1	17:12911348-12940402	G_ax	T_ax	68.6747	32.0023	-1.1016	0.00745
Eif3b	5:140419304-140443358	G_ax	T_ax	42.2337	19.7637	-1.09554	0.0085
Prdx6	1:161240111-161251219	G_ax	T_ax	51.837	24.6956	-1.06973	0.0142
Cct3	3:88297115-88321767	G_ax	T_ax	71.5763	34.8106	-1.03996	0.01125
Nes	3:87971077-87980451	G_ax	T_ax	90.3568	43.9868	-1.03856	0.0324
Eef1d	15:75894795-75909556	G_ax	T_ax	60.7763	29.6193	-1.03697	0.01545
Gm9800	14:8799588-8800504	G_ax	T_ax	79.5896	38.9173	-1.03217	0.0244
Pebp1	5:117282650-117287625	G_ax	T_ax	40.5434	19.8796	-1.02818	0.02325
Morf4l2	X:136732941-136803364	G_ax	T_ax	51.9648	25.4917	-1.02751	0.0137
Csdc2	15:81936758-81950941	G_ax	T_ax	53.3109	26.2924	-1.01979	0.0104
Fhl1	X:56731786-56793346	G_ax	T_ax	65.0987	32.3454	-1.00907	0.0125
Tuba1b	15:98931424-98934565	G_ax	T_ax	111.972	55.7082	-1.00718	0.01175
Rps2	17:24718115-24721929	G_ax	T_ax	107.667	53.7282	-1.00283	0.0093
Gm13456	2:40555751-40557116	G_ax	T_ax	115.717	58.148	-0.992803	0.0126
Atp5a1	18:77773728-77782869	G_ax	T_ax	188.727	95.3309	-0.985283	0.0296
Rtn4	11:29692946-30026033	G_ax	T_ax	119.969	60.7643	-0.981363	0.01125
Cnn3	3:121426540-121458205	G_ax	T_ax	149.715	75.8396	-0.981193	0.01445
Inpp5f	7:128611327-128696425	G_ax	T_ax	48.9775	24.8156	-0.980871	0.024
Cnn2	10:79988583-79996062	G_ax	T_ax	86.7522	44.4181	-0.965752	0.0457
Rap1b	10:117814470-117845935	G_ax	T_ax	32.6841	16.757	-0.963822	0.04155
Odc1	12:17544872-17551502	G_ax	T_ax	41.5812	21.3187	-0.963813	0.03285
Anxa2	9:69453619-69491795	G_ax	T_ax	100.519	51.5443	-0.963582	0.04505
Myl6	10:128490859-128493875	G_ax	T_ax	105.814	54.5681	-0.955398	0.03505
Uchl1	5:66626494-66687231	G_ax	T_ax	94.199	48.7371	-0.950691	0.0312
Psma6	12:55384221-55418454	G_ax	T_ax	64.7531	33.5361	-0.949235	0.0373
Tubb5	17:35833925-35838306	G_ax	T_ax	676.697	350.954	-0.94723	0.03255
Fabp7	10:57784880-57788450	G_ax	T_ax	111.185	57.6846	-0.9467	0.04805
Ppp5c	7:17004639-17027924	G_ax	T_ax	59.0683	30.8247	-0.938296	0.04595
Actr1b	1:36699201-36714422	G_ax	T_ax	65.1699	34.1774	-0.931165	0.03415
Selt	3:58576635-58593133	G_ax	T_ax	39.5792	20.8424	-0.92522	0.03045
Tuba1a	15:98949840-98953551	G_ax	T_ax	343.462	181.479	-0.920352	0.01975
Eif4a-ps4	1:60703917-60705656	G_ax	T_ax	86.4772	46.3192	-0.900708	0.03685
Ptbp1	10:79851380-79883174	G_ax	T_ax	133.021	71.3139	-0.899396	0.04965
Drosha	15:12824814-12935290	G_ax	T_ax	31.6019	16.964	-0.897538	0.0255
Slc25a4	8:46206796-46211284	G_ax	T_ax	173.01	93.3823	-0.889638	0.0188
Pcbp1	6:86524498-86526171	G_ax	T_ax	60.4313	32.7351	-0.884455	0.0451
Sec61a1	6:88503600-88518905	G_ax	T_ax	49.0852	26.7428	-0.876137	0.01995
Atp5c1	2:10056015-10080510	G_ax	T_ax	48.1162	26.2298	-0.875318	0.03885
Rnf187	11:58932287-58938916	G_ax	T_ax	53.3689	29.2693	-0.86661	0.04405
Atp5b	10:128083272-128090391	G_ax	T_ax	169.904	95.0505	-0.837952	0.0163
Hdac5	11:102194431-102230166	G_ax	T_ax	60.9981	34.296	-0.830723	0.04505
Hdgf	3:87906320-87916132	G_ax	T_ax	53.8192	30.4074	-0.823698	0.0335
Tmsb4x	X:167207092-167209315	G_ax	T_ax	376.129	213.995	-0.813646	0.0461
Cmtr1,RNF8,Rnf8,Tbc1d22b	17:29549787-29717012	G_ax	T_ax	50.2986	29.1116	-0.788923	0.04055
Tpm1	9:67022589-67049406	G_ax	T_ax	245.005	142.527	-0.781576	0.046
Gtf3c2,Mpv17	5:31140659-31180144	G_ax	T_ax	35.2716	20.6213	-0.774374	0.03875
Aldoa	7:126795233-126809108	G_ax	T_ax	223.041	131.876	-0.758126	0.0285
Hk1	10:62268854-62379908	G_ax	T_ax	32.4964	19.4944	-0.737217	0.01745
Gcom1,Myzap,Polr2m	9:71478436-71592360	G_ax	T_ax	57.6691	36.6389	-0.654422	0.0431
Snord118	11:69073426-69073561	G_ax	T_ax	52.4134	0	-inf	5e-05
Gm25117	10:111473191-111498142	G_ax	T_ax	34.1807	0	-inf	0.0388

## Sheet: Table S7
Supplementary Table 7. List of transcripts significantly (p<0.05) deregulated in the somatodendritic (sd) and axonal (ax) compartment of Tdp-43 knockdown motoneurons relative to control motoneurons.
gene	locus	log2(fold_change)_sd	p_value_sd	log2(fold_change)_ax	p_value_ax
Gm24601	6:94826780-94826923	-3.98917	0.02415	-6.10825	0.01595
Gm15564	16:35926510-36037131	-1.78893	0.0224	-5.53941	0.00165
Gm25360	1:72226239-72226430	-2.98658	0.027	-3.20414	0.0395
Rps8	4:117153826-117156243	-2.71147	0.0189	-3.10622	0.04245
mmu-mir-6236	9:110281286-110281409	-0.314828	0.0216	-2.84083	5e-05
Lars2	9:123366939-123462664	-0.454858	0.00395	-2.63289	0.0041
Gm8399	13:80957664-81633154	-1.06718	0.0058	-2.4937	0.0142
Rps3	7:99477895-99483738	-1.76487	0.00015	-2.29483	5e-05
n-R5-8s1	18:73533402-73533550	-1.62708	5e-05	-2.27789	5e-05
Eif4a2	16:23107443-23127737	-1.82437	5e-05	-1.99775	5e-05
Nefl	14:68082589-68124846	-1.33978	5e-05	-1.97349	0.0109
Ubb	11:62551170-62553213	-1.13892	0.0002	-1.80612	0.03335
Chga	12:102554968-102565027	-1.06545	5e-05	-1.77977	0.00545
Psmb4	3:94884092-94886961	-0.93696	0.00845	-1.54688	0.00385
Slc25a5	X:36795650-36798807	-0.797986	0.0045	-1.53144	0.0409
Ifitm3	7:141009585-141010770	0.983273	0.02435	-1.50324	0.00335
Arf4	14:26579577-26669883	-0.769492	0.0463	-1.4993	0.028
Snrpd3	10:75518041-75535440	-1.19019	0.00685	-1.45569	0.02885
Maged2	X:150806369-150814345	-0.980845	5e-05	-1.43989	0.00215
Cct7	6:85446809-85468477	-0.681828	0.0049	-1.39002	0.0037
Rcc1	4:132331918-132353686	-1.80304	5e-05	-1.37095	0.0396
Stmn3	2:181306458-181314500	-0.910649	0.00045	-1.31039	0.0342
Sod1	16:90220741-90226322	-1.62926	0.00365	-1.30375	0.0275
Rpl7	1:16101294-16104662	-0.902469	0.0084	-1.2714	0.0042
Fxyd6	9:45370184-45396158	-0.818183	5e-05	-1.23438	0.0041
Eef1b2	1:63176824-63180486	-1.34543	0.0015	-1.17268	0.0165
Atp5j	16:84827865-84863779	-1.44492	0.0001	-1.16835	0.0159
Zwint	10:72654844-72674964	-0.712397	0.0003	-1.12661	0.0237
Ckb	12:111669354-111672338	-0.796808	5e-05	-1.12055	0.0141
Uqcrc1	9:108936647-108949640	-0.512607	0.0234	-1.10456	0.0325
Tcp1	17:12911348-12940402	-0.610256	0.0251	-1.1016	0.00745
Cct3	3:88297115-88321767	-0.673006	0.0354	-1.03996	0.01125
Eef1d	15:75894795-75909556	-0.783317	0.01115	-1.03697	0.01545
Gm9800	14:8799588-8800504	0.585224	0.03175	-1.03217	0.0244
Morf4l2	X:136732941-136803364	-0.924659	0.0055	-1.02751	0.0137
Tuba1b	15:98931424-98934565	-1.13871	5e-05	-1.00718	0.01175
Rtn4	11:29692946-30026033	-0.617743	5e-05	-0.981363	0.01125
Inpp5f	7:128611327-128696425	-0.765813	5e-05	-0.980871	0.024
Myl6	10:128490859-128493875	-0.670651	0.02755	-0.955398	0.03505
Uchl1	5:66626494-66687231	-0.49267	0.00715	-0.950691	0.0312
Psma6	12:55384221-55418454	-0.877678	0.0016	-0.949235	0.0373
Fabp7	10:57784880-57788450	-1.04926	5e-05	-0.9467	0.04805
Selt	3:58576635-58593133	-1.41169	5e-05	-0.92522	0.03045
Tuba1a	15:98949840-98953551	-0.617708	5e-05	-0.920352	0.01975
Slc25a4	8:46206796-46211284	-0.544783	5e-05	-0.889638	0.0188
Atp5c1	2:10056015-10080510	-0.6336	0.01825	-0.875318	0.03885
Tmsb4x	X:167207092-167209315	-0.644144	5e-05	-0.813646	0.0461
Gtf3c2,Mpv17	5:31140659-31180144	0.50543	0.0443	-0.774374	0.03875
Aldoa	7:126795233-126809108	-0.496893	0.00035	-0.758126	0.0285
Gcom1,Myzap,Polr2m	9:71478436-71592360	-0.802631	0.00025	-0.654422	0.0431
Ank3	10:69533771-70027438	0.604602	0.02475	0.729725	0.02545
Clstn1	4:149586467-149648899	0.601578	5e-05	0.778274	0.0453
Rps26	10:128624529-128626506	-0.47904	0.02145	0.794512	0.0472
Adnp,Dpm1,Gm20716	2:168180985-168230591	0.52173	0.0314	0.8018	0.01975
Ctnnd1	2:84600070-84650765	0.890476	0.0104	0.840129	0.0414
Igf1r	7:67952858-68226780	1.30902	5e-05	0.866637	0.02915
Bcl2l1	2:152780667-152831728	1.13309	5e-05	0.940074	0.0458
Hoxb8	11:96281904-96285325	0.798974	5e-05	0.942485	0.0341
Kif5a	10:127225695-127263363	-0.290769	0.03595	0.943104	0.01605
Enc1	13:97241104-97253039	0.446657	0.0004	0.943877	0.0168
Setd8	5:124439929-124462308	1.46722	5e-05	0.965434	0.02395
Rpl35	2:38996712-39006168	0.82436	0.0001	0.973843	0.0287
Rnf38	4:44126209-44233789	0.583387	0.02695	0.991822	0.02835
Ehmt1	2:24790768-24919609	0.903517	0.00035	1.00476	0.04425
Kdm4a	4:118136956-118180043	0.815094	0.0018	1.01432	0.0338
Drg1,Sfi1	11:3131849-3266415	0.478931	0.0461	1.02208	0.00465
Ppp1r12a	10:108162399-108277575	0.483712	0.0221	1.03912	0.0125
Rasl10b	11:83409136-83421039	0.578358	0.0004	1.06313	0.01895
Auts2	5:131437332-132543344	1.28364	5e-05	1.06982	0.0407
Fam65b	13:24582188-24733816	1.17734	0.00495	1.11401	0.02415
Sbf2	7:110308012-110614922	0.72414	0.0326	1.11514	0.0369
Kctd13,Sez6l2	7:126928878-126970606	0.563392	0.01485	1.12667	0.015
Tmsb10	6:72957346-72958748	0.66779	5e-05	1.12846	0.00305
Tenm3	8:48227681-48674690	0.595051	0.0059	1.13618	0.0089
Brd4	17:32196273-32284722	0.390825	0.02125	1.14412	0.01365
Gtf2f1	17:57003404-57011288	0.563032	0.04965	1.16328	0.0185
Rpl41	10:128548113-128549305	0.467474	0.0003	1.16332	0.0054
Akap12	10:4266328-4359468	0.393612	0.0085	1.17466	0.0063
Ppil2	16:17069695-17111257	0.912156	0.02785	1.17532	0.0467
Mllt3	4:87769924-88033364	1.38576	5e-05	1.17714	0.03115
Tubb4a	17:57080065-57087782	0.629952	5e-05	1.19953	0.014
Pcdh1	18:38185914-38229145	1.32616	5e-05	1.23201	0.0113
Vamp2	11:69088489-69092384	0.488984	0.02355	1.23799	0.04205
Parp6	9:59617283-59650290	0.380653	0.0165	1.24453	0.0049
Pxdn	12:29938035-30017658	0.852529	0.0168	1.30894	0.01805
Hoxb9	11:96271456-96276595	1.22177	5e-05	1.31347	0.00485
2010107E04Rik	12:111961375-111966977	-0.547262	0.0168	1.34305	0.0045
Plxna2	1:194619828-194816869	0.994614	5e-05	1.37669	0.0217
Dlg2	7:91090705-92447003	0.589823	0.01175	1.53768	0.0027
Dtna	18:23415414-23659714	0.910465	0.00035	1.55032	0.00255
Ep400	5:110664372-110770717	0.993416	0.0278	1.63904	0.011
Zbtb20	16:42875880-43642602	1.00908	0.0324	1.65446	0.00285
Jarid2	13:44729473-44921643	0.697898	0.03345	1.82087	0.00045
Ebf1	11:44617316-45008091	1.34871	0.00045	2.04174	0.0318
Arhgef9	X:95048934-95196821	0.916823	0.0135	2.13958	0.00425
Epb4.1	4:131923412-132076992	1.25793	5e-05	2.20102	0.00015
